# Supplementary material for: Bis(μ-4,4;6,6-bis­(biphenyl-2,2′-diyldi­oxy)-2,2-bis­{2-[5-(pyridin-4-yl)-1,3,4-oxadiazol-2-yl]phen­oxy}cyclo­triphosphazene)di-μ-chlorido-bis­[chlorido­copper(II)]
Source: Acta Crystallogr Sect E Struct Rep Online. 2012 Apr 21;68(Pt 5):m648–9. doi: 10.1107/S1600536812016285 (PMC3344371; doi:10.1107/S1600536812016285)
Supplement: Supplementary file 1 [file e-68-0m648-sup1.cif]

##############################################################################
#                                                                            #
# This CIF contains the data in a paper accepted for publication in          #
# Acta Crystallographica Section E. It conforms to the requirements of       #
# Notes for Authors for Acta Crystallographica Section E, and has been       #
# peer reviewed under the auspices of the IUCr Commission on Journals.       #
#                                                                            #
# Full details of the Crystallographic Information File format               #
# are given in the paper "The Crystallographic Information File (CIF):       #
# a New Standard Archive File for Crystallography" by S. R. Hall, F. H.      #
# Allen and I. D. Brown [Acta Cryst. (1991), A47, 655-685].                  #
#                                                                            #
# The current version of the core CIF dictionary is obtainable from          #
# ftp://ftp.iucr.org/pub/cif_core.dic.                                       #
#                                                                            #
# Software is freely available for graphical display of the structure(s)     #
# in this CIF. For information consult the CIF software page                 #
# http://www.iucr.org/resources/cif/software.                                #
#                                                                            #
# This file may be used for bona fide research purposes within the           #
# scientific community so long as proper attribution is given to the journal # 
# article from which it was obtained.                                        #
#                                                                            #
##############################################################################
data_I
_audit_creation_method     SHELXL-97
_chemical_name_systematic
;
Bis(\m-4,4;6,6-bis(biphenyl-2,2'-diyldioxy)-2,2-bis{2-[5-(pyridin-4-yl)-1,3,4-
oxadiazol-2-yl]phenoxy}cyclotriphosphazene)di-\m-chlorido-
bis[chloridocopper(II)]
;
_chemical_name_common     ?
_chemical_formula_moiety     'C100 H64 Cl4 Cu2 N18 O16 P6'
_chemical_formula_sum     'C100 H64 Cl4 Cu2 N18 O16 P6'
_chemical_formula_iupac     '[Cu2 Cl4 (C50 H32 N9 O8 P3)2]'
_chemical_formula_weight     2228.39
_chemical_melting_point     ?
_symmetry_cell_setting     triclinic
_symmetry_space_group_name_H-M     'P -1'
_symmetry_space_group_name_Hall     '-P 1'
loop_
    _symmetry_equiv_pos_as_xyz
    'x, y, z'
    '-x, -y, -z'
_cell_length_a     10.554(5)
_cell_length_b     14.486(7)
_cell_length_c     15.551(8)
_cell_angle_alpha     85.401(7)
_cell_angle_beta     81.984(7)
_cell_angle_gamma     89.844(7)
_cell_volume     2347(2)
_cell_formula_units_Z     1
_cell_measurement_reflns_used     2838
_cell_measurement_theta_min     2.199
_cell_measurement_theta_max     24.655
_cell_measurement_temperature     298(2)
_exptl_crystal_description     block
_exptl_crystal_colour     green
_exptl_crystal_size_max     0.35
_exptl_crystal_size_mid     0.30
_exptl_crystal_size_min     0.08
_exptl_crystal_density_diffrn     1.577
_exptl_crystal_density_meas     ?
_exptl_crystal_density_method     'not measured'
_exptl_crystal_F_000     1134
_exptl_absorpt_coefficient_mu     0.750
_exptl_absorpt_correction_type     multi-scan
_exptl_absorpt_process_details     '(SADABS; Bruker, 2001)'
_exptl_absorpt_correction_T_min     0.7793
_exptl_absorpt_correction_T_max     0.9424
_exptl_special_details     ?
_diffrn_ambient_temperature     298(2)
_diffrn_radiation_type     MoK\a
_diffrn_radiation_wavelength     0.71073
_diffrn_radiation_source     'fine-focus sealed tube'
_diffrn_radiation_monochromator     graphite
_diffrn_measurement_device_type     'Bruker SMART 1000 CCD area-detector'
_diffrn_measurement_method     '\f and \w scans'
_diffrn_detector_area_resol_mean     ?
_diffrn_reflns_number     12440
_diffrn_reflns_av_R_equivalents     0.0268
_diffrn_reflns_av_sigmaI/netI     0.0646
_diffrn_reflns_theta_min     1.86
_diffrn_reflns_theta_max     25.50
_diffrn_reflns_theta_full     25.50
_diffrn_measured_fraction_theta_max     0.983
_diffrn_measured_fraction_theta_full     0.983
_diffrn_reflns_limit_h_min     -12
_diffrn_reflns_limit_h_max     12
_diffrn_reflns_limit_k_min     -17
_diffrn_reflns_limit_k_max     13
_diffrn_reflns_limit_l_min     -18
_diffrn_reflns_limit_l_max     18
_diffrn_standards_number     ?
_diffrn_standards_interval_count     ?
_diffrn_standards_interval_time     ?
_diffrn_standards_decay_%     ?
_refine_special_details
;
Refinement of <i>F</i>^2^ against ALL reflections. The weighted <i>R</i>-factor
<i>wR</i> and goodness of fit <i>S</i> are based on <i>F</i>^2^, conventional
<i>R</i>-factors <i>R</i> are based on <i>F</i>, with <i>F</i> set to zero for
negative <i>F</i>^2^. The threshold expression of <i>F</i>^2^ >
\s(<i>F</i>^2^) is used only for calculating <i>R</i>-factors(gt) <i>etc</i>.
and is not relevant to the choice of reflections for refinement.
<i>R</i>-factors based on <i>F</i>^2^ are statistically about twice as large
as those based on <i>F</i>, and <i>R</i>- factors based on ALL data will be
even larger.
;
_reflns_number_total     8593
_reflns_number_gt     6217
_reflns_threshold_expression     I>2sigma(I)
_refine_ls_structure_factor_coef     Fsqd
_refine_ls_matrix_type     full
_refine_ls_R_factor_all     0.0811
_refine_ls_R_factor_gt     0.0562
_refine_ls_wR_factor_gt     0.1260
_refine_ls_wR_factor_ref     0.1387
_refine_ls_goodness_of_fit_ref     1.023
_refine_ls_restrained_S_all     1.023
_refine_ls_number_reflns     8593
_refine_ls_number_parameters     658
_refine_ls_number_restraints     0
_refine_ls_hydrogen_treatment     constr
_refine_ls_weighting_scheme     calc
_refine_ls_weighting_details
         'calc w=1/[\s^2^(Fo^2^)+(0.0629P)^2^+0.7991P] where P=(Fo^2^+2Fc^2^)/3'
_atom_sites_solution_hydrogens     geom
_atom_sites_solution_primary     direct
_atom_sites_solution_secondary     difmap
_refine_ls_shift/su_max     0.001
_refine_ls_shift/su_mean     0.000
_refine_diff_density_max     0.506
_refine_diff_density_min     -0.478
_refine_ls_extinction_method     none
_refine_ls_extinction_coef     ?
loop_
    _atom_type_symbol
    _atom_type_description
    _atom_type_scat_dispersion_real
    _atom_type_scat_dispersion_imag
    _atom_type_scat_source
    'C' 'C' 0.0033 0.0016
                         'International Tables Vol C Tables 4.2.6.8 and 6.1.1.4'
    'H' 'H' 0.0000 0.0000
                         'International Tables Vol C Tables 4.2.6.8 and 6.1.1.4'
    'N' 'N' 0.0061 0.0033
                         'International Tables Vol C Tables 4.2.6.8 and 6.1.1.4'
    'O' 'O' 0.0106 0.0060
                         'International Tables Vol C Tables 4.2.6.8 and 6.1.1.4'
    'P' 'P' 0.1023 0.0942
                         'International Tables Vol C Tables 4.2.6.8 and 6.1.1.4'
    'Cl' 'Cl' 0.1484 0.1585
                         'International Tables Vol C Tables 4.2.6.8 and 6.1.1.4'
    'Cu' 'Cu' 0.3201 1.2651
                         'International Tables Vol C Tables 4.2.6.8 and 6.1.1.4'
_computing_data_collection     'SMART (Bruker, 2007)'
_computing_cell_refinement     'SAINT (Bruker, 2007)'
_computing_data_reduction     'SAINT (Bruker, 2007)'
_computing_structure_solution     'SHELXTL (Sheldrick, 2008)'
_computing_structure_refinement     'SHELXTL (Sheldrick, 2008)'
_computing_molecular_graphics     'SHELXTL (Sheldrick, 2008)'
_computing_publication_material     'SHELXTL (Sheldrick, 2008)'
loop_
    _atom_site_type_symbol
    _atom_site_label
    _atom_site_fract_x
    _atom_site_fract_y
    _atom_site_fract_z
    _atom_site_U_iso_or_equiv
    _atom_site_adp_type
    _atom_site_calc_flag
    _atom_site_refinement_flags
    _atom_site_occupancy
    _atom_site_symmetry_multiplicity
    _atom_site_disorder_assembly
    _atom_site_disorder_group
    C C1 0.0712(4) -0.0313(3) 0.2710(3) 0.0457(11) Uani d . 1 1 . .
    H H1 0.0268 -0.0868 0.2868 0.055 Uiso calc R 1 1 . .
    C C2 0.1569(4) -0.0249(3) 0.1965(3) 0.0453(10) Uani d . 1 1 . .
    H H2 0.1706 -0.0753 0.1629 0.054 Uiso calc R 1 1 . .
    C C3 0.2228(4) 0.0568(3) 0.1715(3) 0.0374(9) Uani d . 1 1 . .
    C C4 0.2035(4) 0.1283(3) 0.2261(3) 0.0465(11) Uani d . 1 1 . .
    H H4 0.2500 0.1833 0.2130 0.056 Uiso calc R 1 1 . .
    C C5 0.1149(4) 0.1168(3) 0.2994(3) 0.0478(11) Uani d . 1 1 . .
    H H5 0.1009 0.1658 0.3347 0.057 Uiso calc R 1 1 . .
    C C6 0.3034(4) 0.0679(3) 0.0879(3) 0.0374(9) Uani d . 1 1 . .
    C C7 0.4205(4) 0.1374(3) -0.0201(2) 0.0362(9) Uani d . 1 1 . .
    C C8 0.4932(4) 0.2111(3) -0.0736(2) 0.0341(9) Uani d . 1 1 . .
    C C9 0.5458(4) 0.1951(3) -0.1588(3) 0.0462(11) Uani d . 1 1 . .
    H H9 0.5371 0.1369 -0.1787 0.055 Uiso calc R 1 1 . .
    C C10 0.6096(4) 0.2634(3) -0.2131(3) 0.0518(12) Uani d . 1 1 . .
    H H10 0.6462 0.2505 -0.2687 0.062 Uiso calc R 1 1 . .
    C C11 0.6206(4) 0.3511(3) -0.1870(3) 0.0467(11) Uani d . 1 1 . .
    H H11 0.6610 0.3979 -0.2254 0.056 Uiso calc R 1 1 . .
    C C12 0.5710(4) 0.3691(3) -0.1029(3) 0.0379(9) Uani d . 1 1 . .
    H H12 0.5781 0.4281 -0.0845 0.045 Uiso calc R 1 1 . .
    C C13 0.5108(3) 0.2990(3) -0.0465(2) 0.0317(9) Uani d . 1 1 . .
    C C14 0.7375(3) 0.1807(2) 0.0721(2) 0.0295(8) Uani d . 1 1 . .
    C C15 0.8049(4) 0.2253(3) -0.0015(3) 0.0372(9) Uani d . 1 1 . .
    H H15 0.7672 0.2738 -0.0314 0.045 Uiso calc R 1 1 . .
    C C16 0.9278(4) 0.1988(3) -0.0314(3) 0.0448(10) Uani d . 1 1 . .
    H H16 0.9738 0.2301 -0.0804 0.054 Uiso calc R 1 1 . .
    C C17 0.9821(4) 0.1253(3) 0.0120(3) 0.0453(11) Uani d . 1 1 . .
    H H17 1.0648 0.1068 -0.0077 0.054 Uiso calc R 1 1 . .
    C C18 0.9139(4) 0.0801(3) 0.0839(3) 0.0421(10) Uani d . 1 1 . .
    H H18 0.9515 0.0308 0.1128 0.051 Uiso calc R 1 1 . .
    C C19 0.7891(4) 0.1055(3) 0.1157(2) 0.0340(9) Uani d . 1 1 . .
    C C20 0.7238(4) 0.0482(3) 0.1890(3) 0.0357(9) Uani d . 1 1 . .
    C C21 0.5882(4) -0.0021(3) 0.2956(3) 0.0413(10) Uani d . 1 1 . .
    C C22 0.4747(4) -0.0044(3) 0.3607(3) 0.0408(10) Uani d . 1 1 . .
    C C23 0.4200(5) -0.0890(3) 0.3937(3) 0.0535(12) Uani d . 1 1 . .
    H H23 0.4551 -0.1438 0.3742 0.064 Uiso calc R 1 1 . .
    C C24 0.3138(4) -0.0910(3) 0.4553(3) 0.0530(12) Uani d . 1 1 . .
    H H24 0.2772 -0.1483 0.4759 0.064 Uiso calc R 1 1 . .
    C C25 0.3143(4) 0.0655(3) 0.4566(3) 0.0544(12) Uani d . 1 1 . .
    H H25 0.2792 0.1191 0.4788 0.065 Uiso calc R 1 1 . .
    C C26 0.4198(4) 0.0741(3) 0.3937(3) 0.0536(12) Uani d . 1 1 . .
    H H26 0.4539 0.1323 0.3737 0.064 Uiso calc R 1 1 . .
    C C27 0.9432(3) 0.4069(2) 0.1586(2) 0.0302(8) Uani d . 1 1 . .
    C C28 1.0052(4) 0.3287(3) 0.1306(3) 0.0423(10) Uani d . 1 1 . .
    H H28 0.9665 0.2707 0.1433 0.051 Uiso calc R 1 1 . .
    C C29 1.1253(4) 0.3382(3) 0.0836(3) 0.0521(12) Uani d . 1 1 . .
    H H29 1.1684 0.2860 0.0641 0.062 Uiso calc R 1 1 . .
    C C30 1.1819(4) 0.4234(3) 0.0652(3) 0.0525(12) Uani d . 1 1 . .
    H H30 1.2630 0.4289 0.0329 0.063 Uiso calc R 1 1 . .
    C C31 1.1200(4) 0.5013(3) 0.0940(3) 0.0440(10) Uani d . 1 1 . .
    H H31 1.1596 0.5590 0.0809 0.053 Uiso calc R 1 1 . .
    C C32 0.9980(3) 0.4944(3) 0.1429(2) 0.0330(9) Uani d . 1 1 . .
    C C33 0.9357(3) 0.5754(2) 0.1815(2) 0.0317(8) Uani d . 1 1 . .
    C C34 1.0032(4) 0.6362(3) 0.2232(3) 0.0449(10) Uani d . 1 1 . .
    H H34 1.0895 0.6258 0.2264 0.054 Uiso calc R 1 1 . .
    C C35 0.9449(5) 0.7115(3) 0.2601(3) 0.0538(12) Uani d . 1 1 . .
    H H35 0.9917 0.7507 0.2886 0.065 Uiso calc R 1 1 . .
    C C36 0.8176(5) 0.7291(3) 0.2551(3) 0.0557(13) Uani d . 1 1 . .
    H H36 0.7788 0.7804 0.2796 0.067 Uiso calc R 1 1 . .
    C C37 0.7478(4) 0.6702(3) 0.2135(3) 0.0436(10) Uani d . 1 1 . .
    H H37 0.6624 0.6821 0.2086 0.052 Uiso calc R 1 1 . .
    C C38 0.8072(3) 0.5931(2) 0.1793(2) 0.0314(8) Uani d . 1 1 . .
    C C39 0.4887(4) 0.3345(2) 0.4399(2) 0.0332(9) Uani d . 1 1 . .
    C C40 0.6046(4) 0.3320(3) 0.4705(3) 0.0419(10) Uani d . 1 1 . .
    H H40 0.6766 0.3081 0.4386 0.050 Uiso calc R 1 1 . .
    C C41 0.6109(4) 0.3662(3) 0.5505(3) 0.0494(11) Uani d . 1 1 . .
    H H41 0.6879 0.3650 0.5732 0.059 Uiso calc R 1 1 . .
    C C42 0.5037(4) 0.4021(3) 0.5964(3) 0.0478(11) Uani d . 1 1 . .
    H H42 0.5083 0.4244 0.6504 0.057 Uiso calc R 1 1 . .
    C C43 0.3902(4) 0.4050(3) 0.5632(3) 0.0440(10) Uani d . 1 1 . .
    H H43 0.3188 0.4302 0.5948 0.053 Uiso calc R 1 1 . .
    C C44 0.3791(4) 0.3712(3) 0.4831(2) 0.0356(9) Uani d . 1 1 . .
    C C45 0.2570(4) 0.3736(3) 0.4468(3) 0.0378(9) Uani d . 1 1 . .
    C C46 0.1428(4) 0.3526(4) 0.4998(3) 0.0613(13) Uani d . 1 1 . .
    H H46 0.1432 0.3374 0.5590 0.074 Uiso calc R 1 1 . .
    C C47 0.0272(5) 0.3538(4) 0.4663(4) 0.0782(17) Uani d . 1 1 . .
    H H47 -0.0488 0.3409 0.5033 0.094 Uiso calc R 1 1 . .
    C C48 0.0249(4) 0.3740(4) 0.3794(4) 0.0704(15) Uani d . 1 1 . .
    H H48 -0.0522 0.3729 0.3570 0.084 Uiso calc R 1 1 . .
    C C49 0.1367(4) 0.3958(3) 0.3248(3) 0.0502(11) Uani d . 1 1 . .
    H H49 0.1359 0.4100 0.2655 0.060 Uiso calc R 1 1 . .
    C C50 0.2493(3) 0.3961(3) 0.3593(3) 0.0341(9) Uani d . 1 1 . .
    Cl Cl1 -0.18724(11) 0.15324(8) 0.35268(7) 0.0535(3) Uani d . 1 1 . .
    Cl Cl2 -0.02705(10) -0.11280(7) 0.46697(7) 0.0485(3) Uani d . 1 1 . .
    Cu Cu1 -0.10057(5) 0.02987(3) 0.42097(3) 0.04299(16) Uani d . 1 1 . .
    N N1 0.4580(3) 0.3014(2) 0.2006(2) 0.0334(7) Uani d . 1 1 . .
    N N2 0.6647(3) 0.3800(2) 0.09859(19) 0.0323(7) Uani d . 1 1 . .
    N N3 0.5960(3) 0.4339(2) 0.2594(2) 0.0349(8) Uani d . 1 1 . .
    N N4 0.7652(3) -0.0316(2) 0.2173(3) 0.0536(10) Uani d . 1 1 . .
    N N5 0.6752(4) -0.0637(2) 0.2876(3) 0.0573(10) Uani d . 1 1 . .
    N N6 0.3977(4) 0.0552(3) -0.0424(3) 0.0599(11) Uani d . 1 1 . .
    N N7 0.3211(4) 0.0102(3) 0.0285(3) 0.0599(11) Uani d . 1 1 . .
    N N8 0.2597(3) -0.0152(2) 0.4874(2) 0.0429(8) Uani d . 1 1 . .
    N N9 0.0475(3) 0.0384(2) 0.3230(2) 0.0422(8) Uani d . 1 1 . .
    O O1 0.8252(2) 0.39650(16) 0.21153(16) 0.0315(6) Uani d . 1 1 . .
    O O2 0.7351(2) 0.53487(16) 0.13627(16) 0.0332(6) Uani d . 1 1 . .
    O O3 0.4819(2) 0.29617(16) 0.35980(16) 0.0348(6) Uani d . 1 1 . .
    O O4 0.3585(2) 0.42701(16) 0.30209(16) 0.0328(6) Uani d . 1 1 . .
    O O5 0.6110(2) 0.20458(16) 0.10054(16) 0.0322(6) Uani d . 1 1 . .
    O O6 0.4665(2) 0.31792(16) 0.03865(16) 0.0306(6) Uani d . 1 1 . .
    O O7 0.6120(2) 0.07148(17) 0.23493(17) 0.0354(6) Uani d . 1 1 . .
    O O8 0.3621(2) 0.15034(17) 0.06086(16) 0.0357(6) Uani d . 1 1 . .
    P P1 0.55400(9) 0.30498(6) 0.11381(6) 0.0272(2) Uani d . 1 1 . .
    P P2 0.69841(9) 0.43337(6) 0.17686(6) 0.0290(2) Uani d . 1 1 . .
    P P3 0.47897(9) 0.36458(6) 0.27569(6) 0.0295(2) Uani d . 1 1 . .
loop_
    _atom_site_aniso_label
    _atom_site_aniso_U_11
    _atom_site_aniso_U_22
    _atom_site_aniso_U_33
    _atom_site_aniso_U_12
    _atom_site_aniso_U_13
    _atom_site_aniso_U_23
    C1 0.051(3) 0.031(2) 0.052(3) -0.0080(19) 0.000(2) 0.0047(19)
    C2 0.051(3) 0.037(2) 0.047(3) -0.005(2) 0.001(2) -0.0062(19)
    C3 0.032(2) 0.039(2) 0.040(2) -0.0045(17) -0.0041(19) 0.0002(18)
    C4 0.051(3) 0.041(2) 0.045(3) -0.018(2) 0.001(2) -0.002(2)
    C5 0.052(3) 0.038(2) 0.051(3) -0.008(2) 0.002(2) -0.009(2)
    C6 0.036(2) 0.036(2) 0.041(2) -0.0054(18) -0.0062(19) -0.0015(18)
    C7 0.035(2) 0.043(2) 0.031(2) -0.0004(18) -0.0019(18) -0.0093(18)
    C8 0.034(2) 0.039(2) 0.031(2) 0.0005(17) -0.0085(18) -0.0037(17)
    C9 0.051(3) 0.054(3) 0.036(3) 0.000(2) -0.007(2) -0.012(2)
    C10 0.049(3) 0.072(3) 0.031(3) -0.003(2) 0.002(2) -0.003(2)
    C11 0.039(2) 0.059(3) 0.039(3) -0.009(2) -0.008(2) 0.013(2)
    C12 0.037(2) 0.041(2) 0.037(2) -0.0014(18) -0.0115(19) 0.0049(18)
    C13 0.0245(19) 0.044(2) 0.027(2) 0.0016(17) -0.0081(16) 0.0002(17)
    C14 0.029(2) 0.030(2) 0.031(2) 0.0004(16) -0.0055(17) -0.0085(16)
    C15 0.039(2) 0.038(2) 0.035(2) 0.0017(18) -0.0056(19) -0.0047(18)
    C16 0.047(3) 0.046(3) 0.039(2) -0.002(2) 0.009(2) -0.010(2)
    C17 0.035(2) 0.048(3) 0.050(3) 0.007(2) 0.006(2) -0.009(2)
    C18 0.040(2) 0.035(2) 0.050(3) 0.0127(19) -0.004(2) -0.0047(19)
    C19 0.035(2) 0.033(2) 0.034(2) 0.0050(17) -0.0053(18) -0.0079(17)
    C20 0.031(2) 0.034(2) 0.043(2) 0.0031(17) -0.0073(19) -0.0045(18)
    C21 0.043(2) 0.035(2) 0.045(3) -0.0003(19) -0.003(2) 0.0003(19)
    C22 0.043(2) 0.036(2) 0.042(3) -0.0013(19) -0.004(2) 0.0021(18)
    C23 0.065(3) 0.034(2) 0.057(3) 0.001(2) 0.005(3) 0.000(2)
    C24 0.062(3) 0.035(2) 0.057(3) -0.005(2) 0.009(2) 0.002(2)
    C25 0.053(3) 0.030(2) 0.075(4) 0.000(2) 0.010(3) -0.004(2)
    C26 0.050(3) 0.029(2) 0.075(3) -0.006(2) 0.011(2) 0.005(2)
    C27 0.028(2) 0.033(2) 0.032(2) 0.0014(16) -0.0115(17) -0.0037(16)
    C28 0.042(2) 0.035(2) 0.053(3) 0.0091(19) -0.015(2) -0.013(2)
    C29 0.048(3) 0.057(3) 0.055(3) 0.022(2) -0.011(2) -0.020(2)
    C30 0.032(2) 0.075(3) 0.048(3) 0.015(2) 0.005(2) -0.002(2)
    C31 0.033(2) 0.050(3) 0.047(3) 0.0009(19) -0.004(2) 0.004(2)
    C32 0.027(2) 0.035(2) 0.038(2) 0.0000(16) -0.0070(17) -0.0032(17)
    C33 0.030(2) 0.029(2) 0.035(2) -0.0053(16) -0.0026(17) 0.0024(16)
    C34 0.041(2) 0.044(3) 0.050(3) -0.013(2) -0.010(2) 0.001(2)
    C35 0.073(3) 0.035(2) 0.055(3) -0.014(2) -0.011(3) -0.010(2)
    C36 0.083(4) 0.029(2) 0.052(3) 0.006(2) 0.002(3) -0.007(2)
    C37 0.047(3) 0.032(2) 0.050(3) 0.0112(19) -0.004(2) -0.0016(19)
    C38 0.037(2) 0.0268(19) 0.030(2) -0.0067(16) -0.0049(17) 0.0031(16)
    C39 0.042(2) 0.026(2) 0.032(2) 0.0009(17) -0.0075(18) -0.0056(16)
    C40 0.043(2) 0.041(2) 0.042(3) 0.0095(19) -0.010(2) -0.0032(19)
    C41 0.055(3) 0.050(3) 0.048(3) -0.003(2) -0.025(2) -0.001(2)
    C42 0.069(3) 0.047(3) 0.032(2) 0.000(2) -0.019(2) -0.0078(19)
    C43 0.056(3) 0.044(2) 0.032(2) 0.005(2) -0.003(2) -0.0062(18)
    C44 0.043(2) 0.033(2) 0.029(2) 0.0008(18) -0.0039(18) -0.0014(16)
    C45 0.034(2) 0.045(2) 0.033(2) -0.0004(18) 0.0013(18) -0.0040(18)
    C46 0.048(3) 0.090(4) 0.039(3) -0.002(3) 0.010(2) 0.010(2)
    C47 0.032(3) 0.120(5) 0.074(4) -0.003(3) 0.008(3) 0.020(3)
    C48 0.033(3) 0.105(4) 0.071(4) -0.008(3) -0.011(3) 0.009(3)
    C49 0.039(3) 0.067(3) 0.045(3) -0.002(2) -0.010(2) 0.001(2)
    C50 0.030(2) 0.035(2) 0.036(2) -0.0014(17) -0.0028(18) -0.0008(17)
    Cl1 0.0586(7) 0.0497(7) 0.0504(7) 0.0054(5) -0.0059(6) 0.0038(5)
    Cl2 0.0525(6) 0.0362(6) 0.0536(7) -0.0018(5) -0.0003(5) 0.0037(5)
    Cu1 0.0438(3) 0.0355(3) 0.0460(3) -0.0034(2) 0.0028(2) 0.0034(2)
    N1 0.0297(17) 0.0375(18) 0.0327(18) -0.0091(14) 0.0003(14) -0.0093(14)
    N2 0.0288(17) 0.0365(18) 0.0306(18) -0.0071(14) 0.0017(14) -0.0060(14)
    N3 0.0347(18) 0.0342(18) 0.0373(19) -0.0070(14) -0.0036(15) -0.0132(14)
    N4 0.051(2) 0.038(2) 0.065(3) 0.0100(18) 0.008(2) 0.0075(18)
    N5 0.059(2) 0.040(2) 0.064(3) 0.0108(19) 0.013(2) 0.0109(18)
    N6 0.078(3) 0.049(2) 0.050(2) -0.018(2) 0.012(2) -0.0161(19)
    N7 0.077(3) 0.048(2) 0.051(3) -0.020(2) 0.011(2) -0.0135(19)
    N8 0.044(2) 0.0320(19) 0.049(2) -0.0043(16) 0.0027(17) 0.0017(16)
    N9 0.043(2) 0.0317(19) 0.049(2) -0.0015(15) 0.0023(17) -0.0002(16)
    O1 0.0271(13) 0.0271(13) 0.0404(16) -0.0027(10) -0.0078(12) 0.0023(11)
    O2 0.0288(14) 0.0320(14) 0.0402(16) -0.0006(11) -0.0099(12) -0.0021(11)
    O3 0.0455(16) 0.0297(14) 0.0301(15) 0.0030(12) -0.0061(12) -0.0068(11)
    O4 0.0320(14) 0.0348(14) 0.0299(15) 0.0003(11) 0.0006(12) -0.0006(11)
    O5 0.0244(13) 0.0305(14) 0.0415(16) 0.0024(11) -0.0046(12) -0.0022(11)
    O6 0.0260(13) 0.0369(14) 0.0301(15) 0.0021(11) -0.0057(11) -0.0066(11)
    O7 0.0359(15) 0.0322(14) 0.0367(16) 0.0044(12) -0.0026(12) 0.0021(12)
    O8 0.0388(15) 0.0338(15) 0.0336(16) -0.0073(12) -0.0004(12) -0.0051(12)
    P1 0.0260(5) 0.0304(5) 0.0260(5) -0.0018(4) -0.0041(4) -0.0056(4)
    P2 0.0260(5) 0.0290(5) 0.0322(6) -0.0027(4) -0.0044(4) -0.0039(4)
    P3 0.0298(5) 0.0305(5) 0.0278(5) -0.0019(4) -0.0002(4) -0.0062(4)
_geom_special_details
;
All e.s.d.'s (except the e.s.d. in the dihedral angle between two l.s. planes)
are estimated using the full covariance matrix. The cell e.s.d.'s are taken
into account individually in the estimation of e.s.d.'s in distances, angles
and torsion angles; correlations between e.s.d.'s in cell parameters are only
used when they are defined by crystal symmetry. An approximate (isotropic)
treatment of cell e.s.d.'s is used for estimating e.s.d.'s involving l.s.
planes.
;
loop_
    _geom_bond_atom_site_label_1
    _geom_bond_atom_site_label_2
    _geom_bond_site_symmetry_2
    _geom_bond_distance
    _geom_bond_publ_flag
    C1 N9 . 1.344(5) ?
    C1 C2 . 1.364(6) ?
    C1 H1 . 0.9300 ?
    C2 C3 . 1.376(5) ?
    C2 H2 . 0.9300 ?
    C3 C4 . 1.387(5) ?
    C3 C6 . 1.449(5) ?
    C4 C5 . 1.370(6) ?
    C4 H4 . 0.9300 ?
    C5 N9 . 1.339(5) ?
    C5 H5 . 0.9300 ?
    C6 N7 . 1.289(5) ?
    C6 O8 . 1.356(4) ?
    C7 N6 . 1.299(5) ?
    C7 O8 . 1.349(4) ?
    C7 C8 . 1.450(5) ?
    C8 C13 . 1.394(5) ?
    C8 C9 . 1.401(5) ?
    C9 C10 . 1.363(6) ?
    C9 H9 . 0.9300 ?
    C10 C11 . 1.375(6) ?
    C10 H10 . 0.9300 ?
    C11 C12 . 1.383(6) ?
    C11 H11 . 0.9300 ?
    C12 C13 . 1.383(5) ?
    C12 H12 . 0.9300 ?
    C13 O6 . 1.390(4) ?
    C14 C15 . 1.374(5) ?
    C14 C19 . 1.387(5) ?
    C14 O5 . 1.399(4) ?
    C15 C16 . 1.381(5) ?
    C15 H15 . 0.9300 ?
    C16 C17 . 1.380(6) ?
    C16 H16 . 0.9300 ?
    C17 C18 . 1.363(6) ?
    C17 H17 . 0.9300 ?
    C18 C19 . 1.400(5) ?
    C18 H18 . 0.9300 ?
    C19 C20 . 1.448(5) ?
    C20 N4 . 1.300(5) ?
    C20 O7 . 1.348(4) ?
    C21 N5 . 1.279(5) ?
    C21 O7 . 1.366(5) ?
    C21 C22 . 1.455(6) ?
    C22 C26 . 1.378(5) ?
    C22 C23 . 1.385(6) ?
    C23 C24 . 1.368(6) ?
    C23 H23 . 0.9300 ?
    C24 N8 . 1.337(5) ?
    C24 H24 . 0.9300 ?
    C25 N8 . 1.329(5) ?
    C25 C26 . 1.374(6) ?
    C25 H25 . 0.9300 ?
    C26 H26 . 0.9300 ?
    C27 C28 . 1.377(5) ?
    C27 C32 . 1.384(5) ?
    C27 O1 . 1.395(4) ?
    C28 C29 . 1.373(6) ?
    C28 H28 . 0.9300 ?
    C29 C30 . 1.365(6) ?
    C29 H29 . 0.9300 ?
    C30 C31 . 1.377(6) ?
    C30 H30 . 0.9300 ?
    C31 C32 . 1.400(5) ?
    C31 H31 . 0.9300 ?
    C32 C33 . 1.472(5) ?
    C33 C38 . 1.384(5) ?
    C33 C34 . 1.389(5) ?
    C34 C35 . 1.377(6) ?
    C34 H34 . 0.9300 ?
    C35 C36 . 1.378(6) ?
    C35 H35 . 0.9300 ?
    C36 C37 . 1.384(6) ?
    C36 H36 . 0.9300 ?
    C37 C38 . 1.387(5) ?
    C37 H37 . 0.9300 ?
    C38 O2 . 1.405(4) ?
    C39 C40 . 1.372(5) ?
    C39 C44 . 1.382(5) ?
    C39 O3 . 1.414(4) ?
    C40 C41 . 1.386(5) ?
    C40 H40 . 0.9300 ?
    C41 C42 . 1.375(6) ?
    C41 H41 . 0.9300 ?
    C42 C43 . 1.368(6) ?
    C42 H42 . 0.9300 ?
    C43 C44 . 1.394(5) ?
    C43 H43 . 0.9300 ?
    C44 C45 . 1.477(5) ?
    C45 C46 . 1.382(6) ?
    C45 C50 . 1.387(5) ?
    C46 C47 . 1.391(7) ?
    C46 H46 . 0.9300 ?
    C47 C48 . 1.363(7) ?
    C47 H47 . 0.9300 ?
    C48 C49 . 1.376(6) ?
    C48 H48 . 0.9300 ?
    C49 C50 . 1.371(5) ?
    C49 H49 . 0.9300 ?
    C50 O4 . 1.405(4) ?
    Cl1 Cu1 . 2.2619(14) ?
    Cl2 Cu1 . 2.3008(15) ?
    Cl2 Cu1 2_556 2.7006(15) ?
    Cu1 N9 . 2.021(3) ?
    Cu1 N8 2_556 2.045(4) ?
    Cu1 Cl2 2_556 2.7006(15) ?
    N1 P1 . 1.568(3) ?
    N1 P3 . 1.579(3) ?
    N2 P2 . 1.575(3) ?
    N2 P1 . 1.578(3) ?
    N3 P2 . 1.560(3) ?
    N3 P3 . 1.573(3) ?
    N4 N5 . 1.395(5) ?
    N6 N7 . 1.391(5) ?
    N8 Cu1 2_556 2.045(4) ?
    O1 P2 . 1.587(2) ?
    O2 P2 . 1.580(3) ?
    O3 P3 . 1.580(3) ?
    O4 P3 . 1.584(3) ?
    O5 P1 . 1.590(3) ?
    O6 P1 . 1.587(2) ?
loop_
    _geom_angle_atom_site_label_1
    _geom_angle_atom_site_label_2
    _geom_angle_atom_site_label_3
    _geom_angle_site_symmetry_1
    _geom_angle_site_symmetry_3
    _geom_angle
    _geom_angle_publ_flag
    N9 C1 C2 . . 123.5(4) ?
    N9 C1 H1 . . 118.2 ?
    C2 C1 H1 . . 118.2 ?
    C1 C2 C3 . . 119.3(4) ?
    C1 C2 H2 . . 120.4 ?
    C3 C2 H2 . . 120.4 ?
    C2 C3 C4 . . 118.0(4) ?
    C2 C3 C6 . . 119.7(4) ?
    C4 C3 C6 . . 122.1(4) ?
    C5 C4 C3 . . 119.1(4) ?
    C5 C4 H4 . . 120.5 ?
    C3 C4 H4 . . 120.5 ?
    N9 C5 C4 . . 123.2(4) ?
    N9 C5 H5 . . 118.4 ?
    C4 C5 H5 . . 118.4 ?
    N7 C6 O8 . . 111.7(4) ?
    N7 C6 C3 . . 128.3(4) ?
    O8 C6 C3 . . 119.8(3) ?
    N6 C7 O8 . . 111.7(4) ?
    N6 C7 C8 . . 126.8(4) ?
    O8 C7 C8 . . 121.4(3) ?
    C13 C8 C9 . . 117.2(4) ?
    C13 C8 C7 . . 124.0(4) ?
    C9 C8 C7 . . 118.8(4) ?
    C10 C9 C8 . . 121.1(4) ?
    C10 C9 H9 . . 119.5 ?
    C8 C9 H9 . . 119.5 ?
    C9 C10 C11 . . 121.0(4) ?
    C9 C10 H10 . . 119.5 ?
    C11 C10 H10 . . 119.5 ?
    C10 C11 C12 . . 119.4(4) ?
    C10 C11 H11 . . 120.3 ?
    C12 C11 H11 . . 120.3 ?
    C13 C12 C11 . . 119.7(4) ?
    C13 C12 H12 . . 120.1 ?
    C11 C12 H12 . . 120.1 ?
    C12 C13 O6 . . 118.6(3) ?
    C12 C13 C8 . . 121.4(4) ?
    O6 C13 C8 . . 120.0(3) ?
    C15 C14 C19 . . 120.9(3) ?
    C15 C14 O5 . . 120.8(3) ?
    C19 C14 O5 . . 118.0(3) ?
    C14 C15 C16 . . 120.6(4) ?
    C14 C15 H15 . . 119.7 ?
    C16 C15 H15 . . 119.7 ?
    C17 C16 C15 . . 119.5(4) ?
    C17 C16 H16 . . 120.3 ?
    C15 C16 H16 . . 120.3 ?
    C18 C17 C16 . . 119.7(4) ?
    C18 C17 H17 . . 120.2 ?
    C16 C17 H17 . . 120.2 ?
    C17 C18 C19 . . 122.1(4) ?
    C17 C18 H18 . . 119.0 ?
    C19 C18 H18 . . 119.0 ?
    C14 C19 C18 . . 117.2(4) ?
    C14 C19 C20 . . 126.0(3) ?
    C18 C19 C20 . . 116.8(3) ?
    N4 C20 O7 . . 112.5(4) ?
    N4 C20 C19 . . 124.0(4) ?
    O7 C20 C19 . . 123.5(3) ?
    N5 C21 O7 . . 112.5(4) ?
    N5 C21 C22 . . 126.9(4) ?
    O7 C21 C22 . . 120.6(3) ?
    C26 C22 C23 . . 117.5(4) ?
    C26 C22 C21 . . 123.2(4) ?
    C23 C22 C21 . . 119.3(4) ?
    C24 C23 C22 . . 119.2(4) ?
    C24 C23 H23 . . 120.4 ?
    C22 C23 H23 . . 120.4 ?
    N8 C24 C23 . . 123.6(4) ?
    N8 C24 H24 . . 118.2 ?
    C23 C24 H24 . . 118.2 ?
    N8 C25 C26 . . 123.5(4) ?
    N8 C25 H25 . . 118.2 ?
    C26 C25 H25 . . 118.2 ?
    C25 C26 C22 . . 119.4(4) ?
    C25 C26 H26 . . 120.3 ?
    C22 C26 H26 . . 120.3 ?
    C28 C27 C32 . . 122.7(4) ?
    C28 C27 O1 . . 118.5(3) ?
    C32 C27 O1 . . 118.5(3) ?
    C29 C28 C27 . . 118.7(4) ?
    C29 C28 H28 . . 120.7 ?
    C27 C28 H28 . . 120.7 ?
    C30 C29 C28 . . 120.5(4) ?
    C30 C29 H29 . . 119.7 ?
    C28 C29 H29 . . 119.7 ?
    C29 C30 C31 . . 120.5(4) ?
    C29 C30 H30 . . 119.7 ?
    C31 C30 H30 . . 119.7 ?
    C30 C31 C32 . . 120.6(4) ?
    C30 C31 H31 . . 119.7 ?
    C32 C31 H31 . . 119.7 ?
    C27 C32 C31 . . 116.9(3) ?
    C27 C32 C33 . . 121.6(3) ?
    C31 C32 C33 . . 121.3(3) ?
    C38 C33 C34 . . 117.3(3) ?
    C38 C33 C32 . . 121.5(3) ?
    C34 C33 C32 . . 121.2(3) ?
    C35 C34 C33 . . 121.3(4) ?
    C35 C34 H34 . . 119.4 ?
    C33 C34 H34 . . 119.4 ?
    C34 C35 C36 . . 120.4(4) ?
    C34 C35 H35 . . 119.8 ?
    C36 C35 H35 . . 119.8 ?
    C35 C36 C37 . . 119.7(4) ?
    C35 C36 H36 . . 120.2 ?
    C37 C36 H36 . . 120.2 ?
    C36 C37 C38 . . 119.0(4) ?
    C36 C37 H37 . . 120.5 ?
    C38 C37 H37 . . 120.5 ?
    C33 C38 C37 . . 122.2(3) ?
    C33 C38 O2 . . 119.6(3) ?
    C37 C38 O2 . . 118.0(3) ?
    C40 C39 C44 . . 123.8(4) ?
    C40 C39 O3 . . 117.5(3) ?
    C44 C39 O3 . . 118.6(3) ?
    C39 C40 C41 . . 117.9(4) ?
    C39 C40 H40 . . 121.1 ?
    C41 C40 H40 . . 121.1 ?
    C42 C41 C40 . . 120.2(4) ?
    C42 C41 H41 . . 119.9 ?
    C40 C41 H41 . . 119.9 ?
    C43 C42 C41 . . 120.3(4) ?
    C43 C42 H42 . . 119.8 ?
    C41 C42 H42 . . 119.8 ?
    C42 C43 C44 . . 121.5(4) ?
    C42 C43 H43 . . 119.3 ?
    C44 C43 H43 . . 119.3 ?
    C39 C44 C43 . . 116.2(4) ?
    C39 C44 C45 . . 121.8(3) ?
    C43 C44 C45 . . 122.0(4) ?
    C46 C45 C50 . . 116.4(4) ?
    C46 C45 C44 . . 120.6(4) ?
    C50 C45 C44 . . 123.0(4) ?
    C45 C46 C47 . . 121.2(5) ?
    C45 C46 H46 . . 119.4 ?
    C47 C46 H46 . . 119.4 ?
    C48 C47 C46 . . 120.3(5) ?
    C48 C47 H47 . . 119.9 ?
    C46 C47 H47 . . 119.9 ?
    C47 C48 C49 . . 120.0(4) ?
    C47 C48 H48 . . 120.0 ?
    C49 C48 H48 . . 120.0 ?
    C50 C49 C48 . . 118.8(4) ?
    C50 C49 H49 . . 120.6 ?
    C48 C49 H49 . . 120.6 ?
    C49 C50 C45 . . 123.2(4) ?
    C49 C50 O4 . . 116.3(4) ?
    C45 C50 O4 . . 120.3(3) ?
    Cu1 Cl2 Cu1 . 2_556 89.14(5) ?
    N9 Cu1 N8 . 2_556 174.68(13) ?
    N9 Cu1 Cl1 . . 88.10(10) ?
    N8 Cu1 Cl1 2_556 . 90.93(10) ?
    N9 Cu1 Cl2 . . 88.67(10) ?
    N8 Cu1 Cl2 2_556 . 91.18(10) ?
    Cl1 Cu1 Cl2 . . 167.54(5) ?
    N9 Cu1 Cl2 . 2_556 94.56(11) ?
    N8 Cu1 Cl2 2_556 2_556 90.77(10) ?
    Cl1 Cu1 Cl2 . 2_556 101.39(5) ?
    Cl2 Cu1 Cl2 . 2_556 90.86(5) ?
    P1 N1 P3 . . 120.96(19) ?
    P2 N2 P1 . . 120.2(2) ?
    P2 N3 P3 . . 121.78(18) ?
    C20 N4 N5 . . 105.9(3) ?
    C21 N5 N4 . . 106.6(3) ?
    C7 N6 N7 . . 106.3(3) ?
    C6 N7 N6 . . 106.7(3) ?
    C25 N8 C24 . . 116.7(4) ?
    C25 N8 Cu1 . 2_556 124.4(3) ?
    C24 N8 Cu1 . 2_556 118.8(3) ?
    C5 N9 C1 . . 116.7(4) ?
    C5 N9 Cu1 . . 122.2(3) ?
    C1 N9 Cu1 . . 120.5(3) ?
    C27 O1 P2 . . 120.5(2) ?
    C38 O2 P2 . . 120.3(2) ?
    C39 O3 P3 . . 118.2(2) ?
    C50 O4 P3 . . 124.2(2) ?
    C14 O5 P1 . . 128.2(2) ?
    C13 O6 P1 . . 121.9(2) ?
    C20 O7 C21 . . 102.5(3) ?
    C7 O8 C6 . . 103.6(3) ?
    N1 P1 N2 . . 118.73(16) ?
    N1 P1 O6 . . 104.80(15) ?
    N2 P1 O6 . . 110.24(15) ?
    N1 P1 O5 . . 109.29(16) ?
    N2 P1 O5 . . 110.41(15) ?
    O6 P1 O5 . . 101.93(13) ?
    N3 P2 N2 . . 117.71(16) ?
    N3 P2 O2 . . 111.60(15) ?
    N2 P2 O2 . . 105.09(16) ?
    N3 P2 O1 . . 105.30(16) ?
    N2 P2 O1 . . 112.52(15) ?
    O2 P2 O1 . . 103.87(13) ?
    N3 P3 N1 . . 118.07(17) ?
    N3 P3 O3 . . 112.23(16) ?
    N1 P3 O3 . . 105.70(16) ?
    N3 P3 O4 . . 104.77(15) ?
    N1 P3 O4 . . 112.16(15) ?
    O3 P3 O4 . . 103.00(14) ?
loop_
    _geom_torsion_atom_site_label_1
    _geom_torsion_atom_site_label_2
    _geom_torsion_atom_site_label_3
    _geom_torsion_atom_site_label_4
    _geom_torsion_site_symmetry_1
    _geom_torsion_site_symmetry_2
    _geom_torsion_site_symmetry_3
    _geom_torsion_site_symmetry_4
    _geom_torsion
    _geom_torsion_publ_flag
    N9 C1 C2 C3 . . . . -0.6(7) ?
    C1 C2 C3 C4 . . . . 3.1(6) ?
    C1 C2 C3 C6 . . . . -173.3(4) ?
    C2 C3 C4 C5 . . . . -3.7(6) ?
    C6 C3 C4 C5 . . . . 172.6(4) ?
    C3 C4 C5 N9 . . . . 1.9(7) ?
    C2 C3 C6 N7 . . . . 2.3(7) ?
    C4 C3 C6 N7 . . . . -173.9(4) ?
    C2 C3 C6 O8 . . . . 175.9(4) ?
    C4 C3 C6 O8 . . . . -0.3(6) ?
    N6 C7 C8 C13 . . . . 177.9(4) ?
    O8 C7 C8 C13 . . . . 1.2(6) ?
    N6 C7 C8 C9 . . . . 0.2(6) ?
    O8 C7 C8 C9 . . . . -176.5(3) ?
    C13 C8 C9 C10 . . . . -1.0(6) ?
    C7 C8 C9 C10 . . . . 176.8(4) ?
    C8 C9 C10 C11 . . . . -2.2(7) ?
    C9 C10 C11 C12 . . . . 2.9(6) ?
    C10 C11 C12 C13 . . . . -0.2(6) ?
    C11 C12 C13 O6 . . . . 177.4(3) ?
    C11 C12 C13 C8 . . . . -3.2(6) ?
    C9 C8 C13 C12 . . . . 3.7(5) ?
    C7 C8 C13 C12 . . . . -174.0(3) ?
    C9 C8 C13 O6 . . . . -176.8(3) ?
    C7 C8 C13 O6 . . . . 5.5(5) ?
    C19 C14 C15 C16 . . . . -2.9(6) ?
    O5 C14 C15 C16 . . . . -177.2(3) ?
    C14 C15 C16 C17 . . . . 1.5(6) ?
    C15 C16 C17 C18 . . . . -0.2(6) ?
    C16 C17 C18 C19 . . . . 0.2(6) ?
    C15 C14 C19 C18 . . . . 2.8(5) ?
    O5 C14 C19 C18 . . . . 177.3(3) ?
    C15 C14 C19 C20 . . . . -174.4(3) ?
    O5 C14 C19 C20 . . . . 0.1(5) ?
    C17 C18 C19 C14 . . . . -1.4(6) ?
    C17 C18 C19 C20 . . . . 176.0(4) ?
    C14 C19 C20 N4 . . . . 165.9(4) ?
    C18 C19 C20 N4 . . . . -11.3(6) ?
    C14 C19 C20 O7 . . . . -13.3(6) ?
    C18 C19 C20 O7 . . . . 169.6(3) ?
    N5 C21 C22 C26 . . . . 147.9(5) ?
    O7 C21 C22 C26 . . . . -31.5(6) ?
    N5 C21 C22 C23 . . . . -30.1(7) ?
    O7 C21 C22 C23 . . . . 150.6(4) ?
    C26 C22 C23 C24 . . . . 1.5(7) ?
    C21 C22 C23 C24 . . . . 179.5(4) ?
    C22 C23 C24 N8 . . . . -1.3(7) ?
    N8 C25 C26 C22 . . . . -0.9(8) ?
    C23 C22 C26 C25 . . . . -0.5(7) ?
    C21 C22 C26 C25 . . . . -178.5(4) ?
    C32 C27 C28 C29 . . . . -1.4(6) ?
    O1 C27 C28 C29 . . . . -175.6(3) ?
    C27 C28 C29 C30 . . . . 0.1(6) ?
    C28 C29 C30 C31 . . . . 0.5(7) ?
    C29 C30 C31 C32 . . . . 0.2(7) ?
    C28 C27 C32 C31 . . . . 1.9(5) ?
    O1 C27 C32 C31 . . . . 176.1(3) ?
    C28 C27 C32 C33 . . . . -173.3(3) ?
    O1 C27 C32 C33 . . . . 0.9(5) ?
    C30 C31 C32 C27 . . . . -1.3(6) ?
    C30 C31 C32 C33 . . . . 173.9(4) ?
    C27 C32 C33 C38 . . . . -47.2(5) ?
    C31 C32 C33 C38 . . . . 137.8(4) ?
    C27 C32 C33 C34 . . . . 131.5(4) ?
    C31 C32 C33 C34 . . . . -43.5(6) ?
    C38 C33 C34 C35 . . . . -0.7(6) ?
    C32 C33 C34 C35 . . . . -179.4(4) ?
    C33 C34 C35 C36 . . . . -1.1(7) ?
    C34 C35 C36 C37 . . . . 0.7(7) ?
    C35 C36 C37 C38 . . . . 1.4(7) ?
    C34 C33 C38 C37 . . . . 2.8(6) ?
    C32 C33 C38 C37 . . . . -178.4(4) ?
    C34 C33 C38 O2 . . . . 178.6(3) ?
    C32 C33 C38 O2 . . . . -2.6(5) ?
    C36 C37 C38 C33 . . . . -3.3(6) ?
    C36 C37 C38 O2 . . . . -179.1(4) ?
    C44 C39 C40 C41 . . . . 1.7(6) ?
    O3 C39 C40 C41 . . . . -177.6(3) ?
    C39 C40 C41 C42 . . . . -0.6(6) ?
    C40 C41 C42 C43 . . . . -0.6(7) ?
    C41 C42 C43 C44 . . . . 0.8(7) ?
    C40 C39 C44 C43 . . . . -1.5(6) ?
    O3 C39 C44 C43 . . . . 177.8(3) ?
    C40 C39 C44 C45 . . . . 179.1(4) ?
    O3 C39 C44 C45 . . . . -1.7(6) ?
    C42 C43 C44 C39 . . . . 0.2(6) ?
    C42 C43 C44 C45 . . . . 179.7(4) ?
    C39 C44 C45 C46 . . . . 138.6(4) ?
    C43 C44 C45 C46 . . . . -40.9(6) ?
    C39 C44 C45 C50 . . . . -41.3(6) ?
    C43 C44 C45 C50 . . . . 139.3(4) ?
    C50 C45 C46 C47 . . . . 0.4(7) ?
    C44 C45 C46 C47 . . . . -179.5(5) ?
    C45 C46 C47 C48 . . . . 1.5(9) ?
    C46 C47 C48 C49 . . . . -1.9(9) ?
    C47 C48 C49 C50 . . . . 0.5(8) ?
    C48 C49 C50 C45 . . . . 1.4(7) ?
    C48 C49 C50 O4 . . . . -174.4(4) ?
    C46 C45 C50 C49 . . . . -1.8(6) ?
    C44 C45 C50 C49 . . . . 178.0(4) ?
    C46 C45 C50 O4 . . . . 173.8(4) ?
    C44 C45 C50 O4 . . . . -6.3(6) ?
    Cu1 Cl2 Cu1 N9 2_556 . . . 94.54(11) ?
    Cu1 Cl2 Cu1 N8 2_556 . . 2_556 -90.78(11) ?
    Cu1 Cl2 Cu1 Cl1 2_556 . . . 169.5(2) ?
    Cu1 Cl2 Cu1 Cl2 2_556 . . 2_556 0.0 ?
    O7 C20 N4 N5 . . . . -0.4(5) ?
    C19 C20 N4 N5 . . . . -179.7(4) ?
    O7 C21 N5 N4 . . . . 0.0(5) ?
    C22 C21 N5 N4 . . . . -179.3(4) ?
    C20 N4 N5 C21 . . . . 0.2(5) ?
    O8 C7 N6 N7 . . . . -1.0(5) ?
    C8 C7 N6 N7 . . . . -178.0(4) ?
    O8 C6 N7 N6 . . . . 1.0(5) ?
    C3 C6 N7 N6 . . . . 175.0(4) ?
    C7 N6 N7 C6 . . . . 0.0(5) ?
    C26 C25 N8 C24 . . . . 1.1(7) ?
    C26 C25 N8 Cu1 . . . 2_556 -178.7(4) ?
    C23 C24 N8 C25 . . . . -0.1(7) ?
    C23 C24 N8 Cu1 . . . 2_556 179.8(4) ?
    C4 C5 N9 C1 . . . . 0.7(6) ?
    C4 C5 N9 Cu1 . . . . -170.6(3) ?
    C2 C1 N9 C5 . . . . -1.4(6) ?
    C2 C1 N9 Cu1 . . . . 170.1(3) ?
    N8 Cu1 N9 C5 2_556 . . . 133.5(13) ?
    Cl1 Cu1 N9 C5 . . . . 54.0(3) ?
    Cl2 Cu1 N9 C5 . . . . -138.0(3) ?
    Cl2 Cu1 N9 C5 2_556 . . . -47.2(3) ?
    N8 Cu1 N9 C1 2_556 . . . -37.5(15) ?
    Cl1 Cu1 N9 C1 . . . . -117.0(3) ?
    Cl2 Cu1 N9 C1 . . . . 51.0(3) ?
    Cl2 Cu1 N9 C1 2_556 . . . 141.8(3) ?
    C28 C27 O1 P2 . . . . -113.1(3) ?
    C32 C27 O1 P2 . . . . 72.5(4) ?
    C33 C38 O2 P2 . . . . 71.7(4) ?
    C37 C38 O2 P2 . . . . -112.3(3) ?
    C40 C39 O3 P3 . . . . -103.8(4) ?
    C44 C39 O3 P3 . . . . 77.0(4) ?
    C49 C50 O4 P3 . . . . -116.9(3) ?
    C45 C50 O4 P3 . . . . 67.1(4) ?
    C15 C14 O5 P1 . . . . -49.2(4) ?
    C19 C14 O5 P1 . . . . 136.3(3) ?
    C12 C13 O6 P1 . . . . -89.1(4) ?
    C8 C13 O6 P1 . . . . 91.4(4) ?
    N4 C20 O7 C21 . . . . 0.5(4) ?
    C19 C20 O7 C21 . . . . 179.7(3) ?
    N5 C21 O7 C20 . . . . -0.3(5) ?
    C22 C21 O7 C20 . . . . 179.1(3) ?
    N6 C7 O8 C6 . . . . 1.5(4) ?
    C8 C7 O8 C6 . . . . 178.7(3) ?
    N7 C6 O8 C7 . . . . -1.6(4) ?
    C3 C6 O8 C7 . . . . -176.1(3) ?
    P3 N1 P1 N2 . . . . -6.0(3) ?
    P3 N1 P1 O6 . . . . -129.6(2) ?
    P3 N1 P1 O5 . . . . 121.8(2) ?
    P2 N2 P1 N1 . . . . 14.5(3) ?
    P2 N2 P1 O6 . . . . 135.4(2) ?
    P2 N2 P1 O5 . . . . -112.8(2) ?
    C13 O6 P1 N1 . . . . -162.0(3) ?
    C13 O6 P1 N2 . . . . 69.2(3) ?
    C13 O6 P1 O5 . . . . -48.1(3) ?
    C14 O5 P1 N1 . . . . -137.8(3) ?
    C14 O5 P1 N2 . . . . -5.5(3) ?
    C14 O5 P1 O6 . . . . 111.7(3) ?
    P3 N3 P2 N2 . . . . 15.3(3) ?
    P3 N3 P2 O2 . . . . 136.9(2) ?
    P3 N3 P2 O1 . . . . -111.0(2) ?
    P1 N2 P2 N3 . . . . -18.9(3) ?
    P1 N2 P2 O2 . . . . -143.86(19) ?
    P1 N2 P2 O1 . . . . 103.8(2) ?
    C38 O2 P2 N3 . . . . 71.1(3) ?
    C38 O2 P2 N2 . . . . -160.3(3) ?
    C38 O2 P2 O1 . . . . -41.9(3) ?
    C27 O1 P2 N3 . . . . -165.3(2) ?
    C27 O1 P2 N2 . . . . 65.3(3) ?
    C27 O1 P2 O2 . . . . -47.8(3) ?
    P2 N3 P3 N1 . . . . -7.1(3) ?
    P2 N3 P3 O3 . . . . 116.2(2) ?
    P2 N3 P3 O4 . . . . -132.7(2) ?
    P1 N1 P3 N3 . . . . 2.3(3) ?
    P1 N1 P3 O3 . . . . -124.2(2) ?
    P1 N1 P3 O4 . . . . 124.2(2) ?
    C39 O3 P3 N3 . . . . 55.3(3) ?
    C39 O3 P3 N1 . . . . -174.7(3) ?
    C39 O3 P3 O4 . . . . -56.9(3) ?
    C50 O4 P3 N3 . . . . -148.7(3) ?
    C50 O4 P3 N1 . . . . 82.0(3) ?
    C50 O4 P3 O3 . . . . -31.2(3) ?
loop_
    _geom_hbond_atom_site_label_D
    _geom_hbond_atom_site_label_H
    _geom_hbond_atom_site_label_A
    _geom_hbond_site_symmetry_A
    _geom_hbond_distance_DH
    _geom_hbond_distance_HA
    _geom_hbond_distance_DA
    _geom_hbond_angle_DHA
    C26 H26 O3 . 0.93 2.38 3.271(5) 160
    C36 H36 N5 1_565 0.93 2.51 3.396(6) 159
data_global
_journal_date_recd_electronic     2012-03-28
_journal_date_accepted     2012-04-14
_journal_name_full     'Acta Crystallographica, Section E'
_journal_year     2012
_journal_volume     68
_journal_issue      5
_journal_page_first     m648
_journal_page_last     m649
_journal_paper_category     QM
_journal_paper_doi     10.1107/S1600536812016285
_journal_coeditor_code     XU5503
_publ_contact_author_name     'Yu-Bin Dong'
_publ_contact_author_address
;
College of Chemistry
Chemical Engineering and Materials Science
Key Laboratory of Molecular and Nano Probes
Engineering Research Center of Pesticide and Medicine Intermediate Clean
Production
Ministry of Education
Shandong Provincial Key Laboratory of Clean Production of Fine Chemicals
Shandong Normal University
Jinan 250014
People's Republic of China
;
_publ_contact_author_email     'yubindong@sdnu.edu.cn'
_publ_contact_author_fax     '086-0531-86180538'
_publ_contact_author_phone     '086-0531-86180538'
_publ_section_title
;\
Bis(\m-4,4;6,6-bis(biphenyl-2,2'-diyldioxy)-2,2-bis{2-[5-(pyridin-4-yl)-1,3,4-\
oxadiazol-2-yl]phenoxy}cyclotriphosphazene)di-\m-chlorido-\
bis[chloridocopper(II)]
;
loop_
    _publ_author_name
    _publ_author_address
    'Wu, Xiang-Wen'
;
College of Chemistry
Chemical Engineering and Materials Science
Key Laboratory of Molecular and Nano Probes
Engineering Research Center of Pesticide and Medicine Intermediate
Clean Production,
Ministry of Education
Shandong Provincial Key Laboratory of Clean Production of Fine Chemicals
Shandong Normal University
Jinan 250014
People's Republic of China
;
    'Wang, Xiao-Yan'
;
College of Chemistry
Chemical Engineering and Materials Science
Key Laboratory of Molecular and Nano Probes
Engineering Research Center of Pesticide and Medicine Intermediate
Clean Production,
Ministry of Education
Shandong Provincial Key Laboratory of Clean Production of Fine Chemicals
Shandong Normal University
Jinan 250014
People's Republic of China
;
    'Ma, Jian-Ping'
;
College of Chemistry
Chemical Engineering and Materials Science
Key Laboratory of Molecular and Nano Probes
Engineering Research Center of Pesticide and Medicine Intermediate
Clean Production,
Ministry of Education
Shandong Provincial Key Laboratory of Clean Production of Fine Chemicals
Shandong Normal University
Jinan 250014
People's Republic of China
;
    'Dong, Yu-Bin'
;
College of Chemistry
Chemical Engineering and Materials Science
Key Laboratory of Molecular and Nano Probes
Engineering Research Center of Pesticide and Medicine Intermediate
Clean Production,
Ministry of Education
Shandong Provincial Key Laboratory of Clean Production of Fine Chemicals
Shandong Normal University
Jinan 250014
People's Republic of China
;
