# Supplementary material for: Bis(μ-4,4;6,6-bis­(biphenyl-2,2′-diyldi­oxy)-2,2-bis­{2-[5-(pyridin-4-yl)-1,3,4-oxadiazol-2-yl]phen­oxy}cyclo­triphosphazene)di-μ-chlorido-bis­[chlorido­copper(II)]
Source: Acta Crystallogr Sect E Struct Rep Online. 2012 Apr 21;68(Pt 5):m648–9. doi: 10.1107/S1600536812016285 (PMC3344371; doi:10.1107/S1600536812016285)
Supplement: Supplementary file 2 [file e-68-0m648-Isup2.hkl]

# 
# h,k,l, Fc-squared, Fo-squared, sigma(Fo-squared) and status flag 
# 
data_I
_shelx_title ' 100910bm in P-1' 
_shelx_refln_list_code          4 
_shelx_F_calc_maximum      306.38 
_exptl_crystal_F_000      1134.00 
_reflns_d_resolution_high  0.8255 
 
loop_ 
 _symmetry_equiv_pos_as_xyz 
 'x, y, z' 
 '-x, -y, -z' 
 
_cell_length_a    10.5537 
_cell_length_b    14.4860 
_cell_length_c    15.5510 
_cell_angle_alpha  85.401 
_cell_angle_beta   81.984 
_cell_angle_gamma  89.844 
 
_shelx_F_squared_multiplier     1.000 
 
loop_ 
 _refln_index_h 
 _refln_index_k 
 _refln_index_l 
 _refln_F_squared_calc 
 _refln_F_squared_meas 
 _refln_F_squared_sigma 
 _refln_observed_status 
   1   0   0     3487.16     3714.67    103.73 o 
   2   0   0     9603.86    10304.36    279.92 o 
   3   0   0       13.19       21.09      7.99 o 
   4   0   0      424.92      468.64     19.39 o 
   5   0   0       22.49       53.35      8.26 o 
   6   0   0        1.33        1.39      5.52 o 
   7   0   0        9.10       16.55      7.72 o 
   8   0   0       91.47       86.95     13.04 o 
   9   0   0       38.84       58.23     26.28 o 
  10   0   0      733.89      770.90     71.05 o 
  11   0   0      152.90      192.67     43.47 o 
  12   0   0        9.11        9.89     27.08 o 
 -12   1   0       10.55        4.90     24.18 o 
 -11   1   0       52.48       56.16     30.88 o 
 -10   1   0      340.81      396.77     35.96 o 
  -9   1   0     4028.93     3886.56    109.08 o 
  -8   1   0      386.25      444.19     32.45 o 
  -7   1   0        2.17        2.15      6.63 o 
  -6   1   0     4011.00     4090.10     81.16 o 
  -5   1   0       49.32       45.31     10.38 o 
  -4   1   0      350.66      328.82     29.58 o 
  -3   1   0        1.58       11.98      5.45 o 
  -2   1   0      161.67      150.31      9.32 o 
  -1   1   0     3573.00     3730.66     61.93 o 
   1   1   0     6511.11     7087.64    182.78 o 
   2   1   0     6063.97     7012.30    152.05 o 
   3   1   0     1235.70     1184.36     32.20 o 
   4   1   0     3406.65     3250.50     75.37 o 
   5   1   0      827.04      848.61     30.23 o 
   6   1   0     1771.05     1719.42     51.08 o 
   7   1   0     1106.83     1031.73     33.52 o 
   8   1   0        2.87        0.89      7.83 o 
   9   1   0      534.90      465.30     54.96 o 
  10   1   0      141.05      171.79     39.67 o 
  11   1   0       55.13       60.96     32.18 o 
  12   1   0      105.72      140.01     44.17 o 
 -12   2   0       18.43       32.48     28.08 o 
 -11   2   0      194.68      227.65     45.27 o 
 -10   2   0     2652.91     2573.66    182.73 o 
  -9   2   0      328.82      378.32     33.35 o 
  -8   2   0      618.12      590.09     34.48 o 
  -7   2   0      593.46      667.16     33.09 o 
  -6   2   0      704.69      685.04     32.14 o 
  -5   2   0     4333.47     4202.10    137.01 o 
  -4   2   0      141.13      129.11     17.94 o 
  -3   2   0     7918.69     8651.84    172.39 o 
  -2   2   0    37970.86    41371.44    636.32 o 
  -1   2   0     1524.61     1616.44     29.46 o 
   0   2   0    15117.67    16211.97    314.42 o 
   1   2   0    22766.74    25303.12    492.29 o 
   2   2   0      518.10      557.32     16.30 o 
   3   2   0     4069.97     4259.33     91.53 o 
   4   2   0     6898.56     7356.62    153.75 o 
   5   2   0      900.15      706.05     27.22 o 
   6   2   0     2532.36     2496.63     66.91 o 
   7   2   0        7.14        9.34      8.62 o 
   8   2   0      491.08      470.69     41.27 o 
   9   2   0     1056.91      958.77     71.45 o 
  10   2   0      106.00       69.05     27.48 o 
  11   2   0       13.29       35.58     27.08 o 
  12   2   0       66.14       41.47     28.68 o 
 -12   3   0       21.26       -9.59     25.78 o 
 -11   3   0        8.20        6.42     16.22 o 
 -10   3   0        1.06       13.82     20.74 o 
  -9   3   0     1863.01     1883.39     73.35 o 
  -8   3   0      489.07      469.97     34.41 o 
  -7   3   0        3.06      -12.12      9.63 o 
  -6   3   0      209.81      228.43     22.05 o 
  -5   3   0     1715.11     1646.77     50.64 o 
  -4   3   0      114.46       52.88     16.24 o 
  -3   3   0     2224.46     2350.50     45.39 o 
  -2   3   0     2972.90     3168.91     56.42 o 
  -1   3   0      910.25     1061.88     28.81 o 
   0   3   0    46174.68    50341.41    963.04 o 
   1   3   0     9348.76    11185.44    221.26 o 
   2   3   0    16335.34    17495.04    343.12 o 
   3   3   0      716.69      749.46     22.21 o 
   4   3   0      360.44      368.07     32.78 o 
   5   3   0     6067.01     5854.92    127.73 o 
   6   3   0     2375.76     2329.60     63.11 o 
   7   3   0      107.43      135.39     15.85 o 
   8   3   0      100.10      161.79     30.08 o 
   9   3   0      414.71      454.20     47.97 o 
  10   3   0      155.59      208.66     43.67 o 
  11   3   0       16.01        1.30     21.49 o 
  12   3   0        0.28       -1.60     27.88 o 
 -12   4   0      295.55      289.21     55.26 o 
 -11   4   0      344.67      353.31     38.04 o 
 -10   4   0       97.05      109.61     22.45 o 
  -9   4   0      140.88      161.77     24.86 o 
  -8   4   0      268.65      276.94     30.43 o 
  -7   4   0     2527.07     2501.76     75.05 o 
  -6   4   0     2584.07     2517.78     75.05 o 
  -5   4   0     1691.46     1557.48     48.79 o 
  -4   4   0      519.74      397.24     15.14 o 
  -3   4   0     3747.86     3576.06     65.66 o 
  -2   4   0     1284.44     1194.91     26.94 o 
  -1   4   0     1826.10     1961.08     48.83 o 
   0   4   0    16621.18    19142.76    374.07 o 
   1   4   0      159.13      161.18     10.65 o 
   2   4   0        4.02        5.33      4.85 o 
   3   4   0      253.76      173.29     11.36 o 
   4   4   0      172.50      144.18     10.83 o 
   5   4   0     6448.51     6844.51    178.83 o 
   6   4   0     2219.65     2035.87     93.64 o 
   7   4   0     2570.39     2491.87    111.23 o 
   8   4   0      383.73      363.16     42.87 o 
   9   4   0      148.06      177.58     36.68 o 
  10   4   0        7.36       -5.00     22.09 o 
  11   4   0       64.85       89.84     32.88 o 
  12   4   0      539.56      309.40     55.76 o 
 -12   5   0      155.21      158.70     42.17 o 
 -11   5   0      442.11      389.25     59.56 o 
 -10   5   0      126.43      164.40     42.47 o 
  -9   5   0     1380.43     1207.25     53.11 o 
  -8   5   0      149.48      177.79     23.76 o 
  -7   5   0       21.63       32.20     12.03 o 
  -6   5   0      840.37      777.52     34.66 o 
  -5   5   0     1008.35      913.63     35.42 o 
  -4   5   0     5107.08     5083.32     91.92 o 
  -3   5   0     4915.60     4836.80     86.53 o 
  -2   5   0     9595.38    10312.48    212.26 o 
  -1   5   0        5.91       18.09      6.27 o 
   0   5   0     2263.84     2216.00     59.41 o 
   1   5   0      540.76      446.83     18.68 o 
   2   5   0      600.05      725.03     23.39 o 
   3   5   0     2720.13     3048.30     75.50 o 
   4   5   0      227.05      256.84     21.24 o 
   5   5   0      115.81      123.77     11.91 o 
   6   5   0     2695.17     2806.56    120.02 o 
   7   5   0     2130.53     1765.74     92.54 o 
   8   5   0       13.26        5.90     19.69 o 
   9   5   0      269.22      307.40     46.17 o 
  10   5   0        8.55       24.98     22.89 o 
  11   5   0      461.52      392.24     63.66 o 
  12   5   0       65.12       73.35     34.58 o 
 -11   6   0      346.13      351.77     57.76 o 
 -10   6   0        9.58       15.19     23.08 o 
  -9   6   0      425.73      377.89     33.72 o 
  -8   6   0     1104.11     1067.35     46.63 o 
  -7   6   0     1175.21      998.88     42.75 o 
  -6   6   0      201.10      195.51     19.98 o 
  -5   6   0      109.38      121.87     10.83 o 
  -4   6   0       71.89       45.07      7.69 o 
  -3   6   0    12335.17    12476.22    258.06 o 
  -2   6   0        3.86        3.30      9.69 o 
  -1   6   0      879.89     1014.71     34.20 o 
   0   6   0      244.45      232.34     16.68 o 
   1   6   0      767.62      740.77     47.02 o 
   2   6   0     9410.03    10364.15    212.30 o 
   3   6   0      106.13      128.24     16.09 o 
   4   6   0     2734.56     2871.32    117.12 o 
   5   6   0      446.39      482.28     42.27 o 
   6   6   0        8.40      -12.99     12.09 o 
   7   6   0      645.46      668.66     56.26 o 
   8   6   0      442.94      461.50     52.17 o 
   9   6   0      147.87      163.69     37.88 o 
  10   6   0      369.93      366.06     53.47 o 
 -11   7   0        1.96       22.89     28.38 o 
 -10   7   0        3.21       27.78     25.88 o 
  -9   7   0       22.79       10.59     22.69 o 
  -8   7   0     1084.99     1086.94     47.16 o 
  -7   7   0      250.80      261.72     24.91 o 
  -6   7   0      309.98      369.24     26.85 o 
  -5   7   0       83.92       93.42     12.72 o 
  -4   7   0       23.99       18.49      7.86 o 
  -3   7   0     5243.65     5198.65    121.89 o 
  -2   7   0     3972.29     3747.61     92.37 o 
  -1   7   0      234.06      212.44     17.87 o 
   0   7   0      442.08      399.93     28.93 o 
   1   7   0     1075.14      970.88     33.93 o 
   2   7   0      982.60      944.83     31.88 o 
   3   7   0      343.83      268.91     24.63 o 
   4   7   0       86.60       72.55     20.89 o 
   5   7   0       15.20       19.09     16.39 o 
   6   7   0      226.73      269.32     40.47 o 
   7   7   0      489.89      506.97     54.26 o 
   8   7   0     1228.94     1185.42     79.75 o 
   9   7   0        4.73      -12.19     23.18 o 
  10   7   0       78.83       76.25     35.18 o 
 -11   8   0       48.63       68.95     34.08 o 
 -10   8   0       22.98       -3.80     23.38 o 
  -9   8   0        0.29      -26.38     18.59 o 
  -8   8   0      853.31      878.63     70.85 o 
  -7   8   0      103.70       82.75     27.68 o 
  -6   8   0     3565.86     3253.87     88.37 o 
  -5   8   0      224.36      223.15     37.68 o 
  -4   8   0      143.05      167.85     18.15 o 
  -3   8   0      200.55      187.78     25.88 o 
  -2   8   0     2372.91     2353.05     67.11 o 
  -1   8   0     2064.75     2174.40     62.99 o 
   0   8   0      286.56      301.64     21.84 o 
   1   8   0     5953.25     6079.66    137.13 o 
   2   8   0     5481.58     5324.59    121.31 o 
   3   8   0        4.24        6.59      6.93 o 
   4   8   0      508.10      526.16     47.37 o 
   5   8   0     1863.71     1901.86     98.24 o 
   6   8   0      364.16      372.16     48.97 o 
   7   8   0        9.03       15.79     22.98 o 
   8   8   0      473.03      454.90     58.06 o 
   9   8   0       66.60       48.97     30.18 o 
  10   8   0        3.94      -35.23     23.48 o 
  11   8   0       18.58       36.88     32.48 o 
 -10   9   0       39.54       21.49     25.48 o 
  -9   9   0      141.85      123.72     37.58 o 
  -8   9   0      261.60      324.79     54.46 o 
  -7   9   0      445.60      478.09     58.76 o 
  -6   9   0        8.01       13.49     22.19 o 
  -5   9   0      543.94      413.23     49.77 o 
  -4   9   0       16.70       21.27      9.78 o 
  -3   9   0       50.26       70.45     13.88 o 
  -2   9   0      589.39      520.19     44.62 o 
  -1   9   0       16.51       11.96      8.91 o 
   0   9   0       31.26       25.30     10.88 o 
   1   9   0        8.53        2.65      8.66 o 
   2   9   0     4279.68     4223.39    102.65 o 
   3   9   0      909.52      808.97     58.36 o 
   4   9   0      923.25      903.51     65.36 o 
   5   9   0      722.80      671.76     58.96 o 
   6   9   0       25.28       17.29     24.38 o 
   7   9   0       35.11        6.30     20.89 o 
   8   9   0      145.88      143.01     38.77 o 
   9   9   0       98.01      100.23     36.08 o 
  10   9   0       49.68       42.27     33.68 o 
 -10  10   0       56.95       88.14     33.58 o 
  -9  10   0      277.64      366.96     59.66 o 
  -8  10   0        3.60       -8.39     22.79 o 
  -7  10   0       67.39       79.55     34.78 o 
  -6  10   0      812.39      832.66     68.36 o 
  -5  10   0        0.29      -17.39     16.99 o 
  -4  10   0       19.10       25.83     11.98 o 
  -3  10   0      426.47      430.55     29.09 o 
  -2  10   0      767.54      819.30     38.43 o 
  -1  10   0      894.61      879.36     38.87 o 
   0  10   0      154.28      150.93     19.02 o 
   1  10   0       91.58       96.62     29.48 o 
   2  10   0     2592.09     2304.89    108.93 o 
   3  10   0      144.56      236.94     40.07 o 
   4  10   0     1125.90      851.54     65.06 o 
   5  10   0       38.76       49.57     24.58 o 
   6  10   0      867.76      832.96     69.55 o 
   7  10   0       24.92       31.58     27.48 o 
   8  10   0      139.99      116.02     37.58 o 
   9  10   0        9.05       27.48     30.18 o 
  10  10   0      345.89      393.94     64.46 o 
  -9  11   0       44.52       74.75     33.08 o 
  -8  11   0      732.31      795.08     84.74 o 
  -7  11   0       98.14      190.38     48.37 o 
  -6  11   0      185.47      147.10     39.57 o 
  -5  11   0       11.84       10.49     25.78 o 
  -4  11   0       17.56       20.09     22.79 o 
  -3  11   0      173.31      211.03     27.63 o 
  -2  11   0      170.32      186.91     22.71 o 
  -1  11   0     1281.93     1124.94     46.79 o 
   0  11   0      563.26      514.53     30.22 o 
   1  11   0      255.62      243.11     23.69 o 
   2  11   0       65.47       67.56     25.28 o 
   3  11   0     2038.32     2017.68    106.13 o 
   4  11   0       74.74       47.07     24.88 o 
   5  11   0      168.72      160.99     38.37 o 
   6  11   0       75.57       90.34     32.98 o 
   7  11   0       14.29       40.47     31.58 o 
   8  11   0      238.73      213.06     49.57 o 
   9  11   0      167.96      118.52     41.97 o 
  -9  12   0       39.63       -3.60     24.78 o 
  -8  12   0        8.79       21.09     31.18 o 
  -7  12   0      840.28      811.17     84.14 o 
  -6  12   0      629.23      672.46     73.25 o 
  -5  12   0      174.69      233.55     44.77 o 
  -4  12   0     1273.99     1168.14     78.05 o 
  -3  12   0       75.61       97.63     19.30 o 
  -2  12   0       97.52      111.25     20.59 o 
  -1  12   0      920.92      862.06     53.22 o 
   0  12   0      574.97      529.13     53.32 o 
   1  12   0      393.71      403.24     48.47 o 
   2  12   0     1761.27     1734.97     97.54 o 
   3  12   0      155.52      148.70     35.08 o 
   4  12   0       67.58       60.36     26.28 o 
   5  12   0       98.20       98.64     34.68 o 
   6  12   0       68.22       75.25     34.68 o 
   7  12   0      450.27      372.56     60.26 o 
   8  12   0       63.50       81.65     36.58 o 
   9  12   0      361.26      480.99     72.15 o 
  -8  13   0        1.25       30.98     32.48 o 
  -7  13   0        0.49       -4.00     26.28 o 
  -6  13   0       66.07      110.53     36.98 o 
  -5  13   0       41.83       71.75     34.48 o 
  -4  13   0       10.73       -3.00     23.58 o 
  -3  13   0      922.81      813.47     64.46 o 
  -2  13   0      561.51      620.69     57.71 o 
  -1  13   0     3399.26     3360.82     99.91 o 
   0  13   0      154.90      165.79     36.88 o 
   1  13   0     1579.66     1466.74     88.44 o 
   2  13   0       39.32       33.28     23.68 o 
   3  13   0        5.44       -3.30     18.99 o 
   4  13   0       52.72       54.36     24.68 o 
   5  13   0      185.59      176.28     40.57 o 
   6  13   0       11.62       28.48     29.48 o 
   7  13   0       18.24        5.60     28.98 o 
   8  13   0      587.78      597.41     77.65 o 
  -7  14   0       47.46       55.36     35.28 o 
  -6  14   0      422.92      471.69     69.45 o 
  -5  14   0       14.88       17.39     30.78 o 
  -4  14   0        1.75       -0.20     23.88 o 
  -3  14   0        8.13       -5.40     23.88 o 
  -2  14   0      123.47      174.62     27.13 o 
  -1  14   0     4441.28     4218.96    120.50 o 
   0  14   0      107.07       92.94     32.18 o 
   1  14   0      132.73      165.69     39.67 o 
   2  14   0      184.44      220.66     44.17 o 
   3  14   0      161.96      181.58     39.77 o 
   4  14   0       81.63       53.56     29.98 o 
   5  14   0       35.63       89.54     35.08 o 
   6  14   0      117.24      136.51     41.07 o 
   7  14   0       14.70       30.68     34.28 o 
  -6  15   0       30.07       59.36     35.78 o 
  -5  15   0      176.30      233.75     52.57 o 
  -4  15   0       37.39       38.67     32.48 o 
  -3  15   0        1.79       16.79     29.58 o 
  -2  15   0      876.13      956.82     64.91 o 
  -1  15   0      151.87      210.36     42.87 o 
   0  15   0      594.80      613.60     65.16 o 
   1  15   0        1.73        1.30     23.68 o 
   2  15   0       19.79       18.99     25.18 o 
   3  15   0       40.77        7.99     24.28 o 
   4  15   0        0.92        5.50     26.28 o 
   5  15   0      494.33      380.35     61.16 o 
   6  15   0       39.35       69.35     35.98 o 
  -5  16   0        1.05       16.79     32.88 o 
  -4  16   0       40.33       43.17     35.98 o 
  -3  16   0        2.45      -12.29     26.28 o 
  -1  16   0      715.50      771.30     75.95 o 
   0  16   0       14.45      -14.59     24.08 o 
   1  16   0      771.76      809.87     80.65 o 
   2  16   0      251.09      280.92     51.77 o 
   3  16   0      982.79      882.02     78.95 o 
   4  16   0      267.91      311.00     57.16 o 
   5  16   0        8.70       -9.59     30.78 o 
  -1  17   0       90.74      169.69     44.67 o 
   0  17   0       77.36      125.02     40.67 o 
   1  17   0       33.62       95.24     37.58 o 
   2  17   0       11.85      -10.49     27.98 o 
  -2 -17   1       58.91       85.04     35.58 o 
  -1 -17   1        3.50       27.58     26.98 o 
   0 -17   1      200.22      165.59     42.67 o 
  -4 -16   1      563.26      505.17     69.75 o 
  -3 -16   1        3.81        0.50     27.28 o 
  -2 -16   1      541.44      413.53     58.96 o 
  -1 -16   1      136.86      119.62     37.78 o 
   0 -16   1       87.79      161.29     41.77 o 
   1 -16   1      354.32      382.95     57.16 o 
   3 -16   1       39.08       27.48     30.38 o 
   4 -16   1       32.74       24.38     29.38 o 
   5 -16   1       43.12       16.59     31.38 o 
  -6 -15   1      138.26      197.17     51.07 o 
  -5 -15   1       26.51       39.17     32.08 o 
  -4 -15   1      166.19      178.68     45.97 o 
  -3 -15   1        3.16       23.08     26.68 o 
  -2 -15   1       46.33       72.45     32.28 o 
  -1 -15   1       48.21       28.28     24.48 o 
   0 -15   1       42.80       77.45     31.18 o 
   1 -15   1      871.52      786.49     68.06 o 
   2 -15   1       21.39       21.79     26.88 o 
   3 -15   1      131.84      219.96     46.77 o 
   4 -15   1      254.00      258.73     50.87 o 
   5 -15   1        0.48       -9.09     27.98 o 
   6 -15   1       34.51      108.83     41.67 o 
  -7 -14   1        0.24      -29.28     26.98 o 
  -6 -14   1       73.64      107.03     40.17 o 
  -5 -14   1      124.42      125.92     38.57 o 
  -4 -14   1     1047.61      977.96     80.65 o 
  -3 -14   1       38.46       29.08     26.68 o 
  -2 -14   1      135.23      130.21     36.18 o 
  -1 -14   1        1.26       -2.30     21.09 o 
   0 -14   1     1344.37     1269.87     84.05 o 
   1 -14   1       33.74       64.87     20.14 o 
   2 -14   1      536.53      512.98     40.51 o 
   3 -14   1       11.97       14.39     24.68 o 
   4 -14   1      167.32      180.68     42.37 o 
   5 -14   1      421.95      420.23     62.76 o 
   6 -14   1       89.52       67.06     33.88 o 
   7 -14   1       23.31       45.47     33.98 o 
  -8 -13   1       93.24       94.84     44.27 o 
  -7 -13   1       17.25       24.68     31.88 o 
  -6 -13   1        0.66      -19.69     25.18 o 
  -5 -13   1        3.29        3.70     24.18 o 
  -4 -13   1      131.44      119.42     34.18 o 
  -3 -13   1       59.74       40.67     27.28 o 
  -2 -13   1      809.80      854.94     68.26 o 
  -1 -13   1      319.86      294.01     45.57 o 
   0 -13   1       10.11       27.88     19.69 o 
   1 -13   1     2565.77     2565.62     84.01 o 
   2 -13   1      536.10      666.62     62.86 o 
   3 -13   1      546.14      500.97     59.06 o 
   4 -13   1      410.12      541.35     65.56 o 
   5 -13   1      111.39      111.53     37.08 o 
   6 -13   1       89.43      130.61     39.67 o 
   7 -13   1        0.55       20.09     28.18 o 
   8 -13   1       33.56        2.00     29.68 o 
  -8 -12   1      618.17      556.64     75.05 o 
  -7 -12   1       23.43       29.88     31.68 o 
  -6 -12   1       68.69       20.39     27.48 o 
  -5 -12   1     2089.26     1587.86    101.53 o 
  -4 -12   1        3.65      -25.18     17.39 o 
  -3 -12   1       75.14       83.15     29.68 o 
  -2 -12   1      263.92      321.39     47.17 o 
  -1 -12   1      770.38      698.84     58.56 o 
   0 -12   1       78.06      102.70     19.72 o 
   1 -12   1     1183.87     1119.40     73.90 o 
   2 -12   1      198.27      218.00     45.12 o 
   3 -12   1      840.47      799.76     41.90 o 
   4 -12   1      122.21      128.72     35.78 o 
   5 -12   1     1086.50     1233.89     85.24 o 
   6 -12   1       81.27      107.43     35.78 o 
   7 -12   1       50.05       34.88     30.38 o 
   8 -12   1        4.45        7.69     26.48 o 
   9 -12   1        7.45       60.46     30.78 o 
  -9 -11   1      597.43      643.18     80.05 o 
  -8 -11   1      143.64      182.48     49.77 o 
  -7 -11   1      219.63      225.05     47.87 o 
  -6 -11   1        0.78       23.58     26.08 o 
  -5 -11   1       44.76       34.68     26.58 o 
  -4 -11   1     2196.54     2004.39    109.33 o 
  -3 -11   1       20.05        5.30     19.69 o 
  -2 -11   1      184.18      169.09     35.18 o 
  -1 -11   1     1015.80      984.95     91.09 o 
   0 -11   1      579.82      526.12     31.22 o 
   1 -11   1       92.47       87.85     17.12 o 
   2 -11   1      398.05      390.06     30.22 o 
   3 -11   1      778.53      752.64     38.29 o 
   4 -11   1      290.98      238.24     43.67 o 
   5 -11   1     1601.94     1853.89    104.63 o 
   6 -11   1      935.45      956.67     74.75 o 
   7 -11   1     1198.85     1148.15     85.84 o 
   8 -11   1        0.68       -7.99     24.38 o 
   9 -11   1       12.80       40.37     29.48 o 
 -10 -10   1      231.55      201.07     49.77 o 
  -9 -10   1      218.97      192.37     49.47 o 
  -8 -10   1        7.50       22.69     28.08 o 
  -7 -10   1      303.83      333.68     55.26 o 
  -6 -10   1       79.08       35.88     29.08 o 
  -5 -10   1      387.12      397.34     54.26 o 
  -4 -10   1      493.52      446.61     54.26 o 
  -3 -10   1     2409.11     2142.00    107.43 o 
  -2 -10   1       10.60        3.90     16.09 o 
  -1 -10   1        3.37        4.82     10.20 o 
   0 -10   1      965.28     1003.10     41.40 o 
   1 -10   1      650.92      672.16     34.07 o 
   2 -10   1      218.70      230.96     23.11 o 
   3 -10   1     1029.92      999.26     42.19 o 
   4 -10   1      893.95      943.88     65.76 o 
   5 -10   1        9.85       -0.30     18.79 o 
   6 -10   1        2.99       11.09     24.68 o 
   7 -10   1      191.51      178.48     41.57 o 
   8 -10   1     1179.33     1064.60     82.05 o 
   9 -10   1      167.67      250.34     51.17 o 
  10 -10   1       21.18       39.07     32.88 o 
 -10  -9   1       92.78      106.53     43.07 o 
  -9  -9   1      122.06      162.99     44.37 o 
  -8  -9   1        9.22        3.20     23.78 o 
  -7  -9   1        6.91       -4.00     20.49 o 
  -6  -9   1     1145.09     1311.94     85.94 o 
  -5  -9   1     2769.69     2613.89    126.52 o 
  -4  -9   1      204.62      226.35     39.57 o 
  -3  -9   1     3845.86     3610.54    148.70 o 
  -2  -9   1       31.11       54.73     12.26 o 
  -1  -9   1      140.32      169.07     32.13 o 
   0  -9   1      156.58      208.32     20.57 o 
   1  -9   1     3212.43     3168.06     85.41 o 
   2  -9   1      232.71      288.23     35.58 o 
   3  -9   1      116.11      112.96     24.98 o 
   4  -9   1      386.95      367.50     47.32 o 
   5  -9   1        5.77      -10.89     17.49 o 
   6  -9   1       88.28      128.72     34.48 o 
   7  -9   1     2781.39     2617.79    128.32 o 
   8  -9   1      127.42      177.38     40.17 o 
   9  -9   1       59.31       75.95     35.28 o 
  10  -9   1      270.42      340.98     60.86 o 
 -11  -8   1       13.64      -12.49     29.18 o 
 -10  -8   1       34.22        7.10     26.28 o 
  -9  -8   1      504.23      488.38     61.66 o 
  -8  -8   1      139.96      174.49     40.47 o 
  -7  -8   1       32.77       15.89     20.69 o 
  -6  -8   1      365.73      467.09     55.16 o 
  -5  -8   1      228.34      245.34     40.57 o 
  -4  -8   1      760.84      690.05     54.16 o 
  -3  -8   1       85.47       53.29     11.05 o 
  -2  -8   1     8974.37     8919.37    424.37 o 
  -1  -8   1      243.22      242.69     19.94 o 
   0  -8   1      503.06      576.67     31.88 o 
   1  -8   1      231.75      237.87     20.51 o 
   2  -8   1     1228.33     1205.60     42.63 o 
   3  -8   1      568.08      687.08     30.81 o 
   4  -8   1     1114.99     1151.94    131.71 o 
   5  -8   1      321.14      294.61     42.97 o 
   6  -8   1     1525.63     1510.34     53.95 o 
   7  -8   1        3.32        1.29     11.49 o 
   8  -8   1      757.05      740.02     64.16 o 
   9  -8   1        1.30       10.59     24.48 o 
  10  -8   1       25.11       24.58     30.68 o 
  11  -8   1        4.83       29.98     25.08 o 
 -11  -7   1      205.38      197.57     48.97 o 
 -10  -7   1       27.75       32.98     30.08 o 
  -9  -7   1      316.82      398.34     56.86 o 
  -8  -7   1      397.01      327.39     50.77 o 
  -7  -7   1      281.33      276.72     46.27 o 
  -6  -7   1       38.75       66.76     25.78 o 
  -5  -7   1      879.91      932.09     64.96 o 
  -4  -7   1      392.47      392.04     42.87 o 
  -3  -7   1       74.93       58.44     16.79 o 
  -2  -7   1      255.00      210.96     16.34 o 
  -1  -7   1    13042.02    14217.13    290.06 o 
   0  -7   1      300.82      240.14     18.87 o 
   1  -7   1     1961.12     1983.71     56.98 o 
   2  -7   1     7747.86     7928.93    172.42 o 
   3  -7   1     4015.29     4048.71    116.97 o 
   4  -7   1       28.95       19.62      8.05 o 
   5  -7   1     1182.78     1169.81     43.29 o 
   6  -7   1       10.12        8.27     10.00 o 
   7  -7   1      544.71      533.23     48.07 o 
   8  -7   1      325.16      311.85     29.37 o 
   9  -7   1        8.85       17.26     13.69 o 
  10  -7   1      141.52      136.21     39.17 o 
  11  -7   1      375.49      494.48     68.95 o 
 -10  -6   1     1304.04     1271.27     89.84 o 
  -9  -6   1        1.47        4.90     25.28 o 
  -8  -6   1     1938.01     1715.18     98.64 o 
  -7  -6   1     1025.19      977.06     69.05 o 
  -6  -6   1      163.59      172.29     32.78 o 
  -5  -6   1      582.22      548.84     46.47 o 
  -4  -6   1        1.92        6.21      7.76 o 
  -3  -6   1     1349.18     1914.42    115.62 o 
  -2  -6   1      177.37      161.72     13.68 o 
  -1  -6   1      531.64      639.52     25.36 o 
   0  -6   1        2.80       -3.84      5.97 o 
   1  -6   1      463.53      629.35     26.13 o 
   2  -6   1     4381.14     4075.61     95.73 o 
   3  -6   1     2417.76     2350.62    113.98 o 
   4  -6   1       88.67       73.21      8.56 o 
   5  -6   1        2.82        3.36      6.35 o 
   6  -6   1      447.68      423.49     26.92 o 
   7  -6   1      152.08      139.15     19.97 o 
   8  -6   1      210.82      228.39     25.84 o 
   9  -6   1        8.77        7.27     13.79 o 
  10  -6   1       15.35        0.36     22.59 o 
  11  -6   1        7.82       11.29     23.78 o 
 -10  -5   1       57.46       54.26     31.48 o 
  -9  -5   1        0.75        0.70     20.89 o 
  -8  -5   1      210.39      142.51     35.58 o 
  -7  -5   1     1564.27     1539.29     86.84 o 
  -6  -5   1      383.57      389.75     43.87 o 
  -5  -5   1        0.18       -6.80      7.44 o 
  -4  -5   1     2153.57     2400.57     61.67 o 
  -3  -5   1     5672.84     6022.73    129.57 o 
  -2  -5   1     3677.88     3357.05     77.66 o 
  -1  -5   1     1050.56     1270.56     37.98 o 
   0  -5   1     2134.09     2260.38     57.25 o 
   1  -5   1      620.72      552.45     27.08 o 
   2  -5   1      867.41      778.60     27.58 o 
   3  -5   1    13076.08    13432.74    270.84 o 
   4  -5   1        9.54       36.46      6.17 o 
   5  -5   1      303.26      386.86     37.68 o 
   6  -5   1      317.92      366.42     26.62 o 
   7  -5   1      116.69      120.11     38.57 o 
   8  -5   1      527.13      494.53     34.70 o 
   9  -5   1      604.29      578.45     45.47 o 
  10  -5   1      271.11      272.36     51.42 o 
  11  -5   1       34.15       35.15     18.75 o 
  12  -5   1        0.65       46.87     29.48 o 
 -12  -4   1       17.71       44.17     30.18 o 
 -11  -4   1      276.39      287.41     57.16 o 
 -10  -4   1       77.70      112.43     32.88 o 
  -9  -4   1        5.04        5.40     19.49 o 
  -8  -4   1      993.69      951.88     67.66 o 
  -7  -4   1     4105.86     3948.82    156.70 o 
  -6  -4   1     1771.97     1785.12     52.18 o 
  -5  -4   1       32.82       79.37     24.58 o 
  -4  -4   1      856.58     1152.57     35.14 o 
  -3  -4   1     4942.07     5359.38    115.89 o 
  -2  -4   1    12242.95    13396.43    267.29 o 
  -1  -4   1     7848.89     8127.54    166.67 o 
   0  -4   1     3561.02     3787.05     84.06 o 
   1  -4   1      403.94      374.86     39.67 o 
   2  -4   1     4132.01     3991.43     70.71 o 
   3  -4   1      100.27       78.17      8.01 o 
   4  -4   1     8283.99     8482.20    142.64 o 
   5  -4   1      176.93      144.98     16.76 o 
   6  -4   1      941.14      963.50     71.30 o 
   7  -4   1     2307.29     2255.85    127.72 o 
   8  -4   1        4.17       17.05     12.32 o 
   9  -4   1       15.33       29.72     15.54 o 
  10  -4   1       13.26       31.34     16.47 o 
  11  -4   1      264.18      295.81     35.86 o 
  12  -4   1      221.53      166.41     29.22 o 
 -12  -3   1      655.00      452.40     66.96 o 
 -11  -3   1       87.26      132.01     39.37 o 
 -10  -3   1       18.03       27.28     25.08 o 
  -9  -3   1     1141.31     1099.28     72.35 o 
  -8  -3   1       27.26        4.70     16.79 o 
  -7  -3   1     2974.83     2946.00    106.28 o 
  -6  -3   1     2921.32     2705.92     71.77 o 
  -5  -3   1     1305.17     1393.09     69.75 o 
  -4  -3   1      174.28      164.95     12.59 o 
  -3  -3   1      447.79      346.61     21.09 o 
  -2  -3   1     4657.09     5253.99    110.82 o 
  -1  -3   1       32.20       -0.47     17.99 o 
   0  -3   1      229.74      273.26     20.29 o 
   1  -3   1       39.18       41.36      7.01 o 
   2  -3   1     1127.83     1236.47     26.43 o 
   3  -3   1        8.97        4.98      3.23 o 
   4  -3   1      263.90      291.44     18.93 o 
   5  -3   1       27.25       25.07     15.79 o 
   6  -3   1      457.44      493.09     27.77 o 
   7  -3   1     1953.13     1902.76     63.10 o 
   8  -3   1     3811.44     3633.05    101.51 o 
   9  -3   1      860.96      860.52     92.39 o 
  10  -3   1        8.25       19.61     15.51 o 
  11  -3   1      376.33      353.06     38.22 o 
  12  -3   1       36.86       42.67     29.08 o 
 -12  -2   1        2.43       -5.90     26.78 o 
 -11  -2   1      160.60      234.15     47.07 o 
 -10  -2   1      327.12      271.32     47.37 o 
  -9  -2   1       12.04       24.28     21.09 o 
  -8  -2   1      168.56      181.05     21.10 o 
  -7  -2   1      268.55      325.71     26.98 o 
  -6  -2   1     1166.08     1023.86     47.47 o 
  -5  -2   1     5284.50     5326.96    120.45 o 
  -4  -2   1      419.38      432.72     19.86 o 
  -3  -2   1        2.53        9.33      5.14 o 
  -2  -2   1     1391.24     1172.08     36.98 o 
  -1  -2   1        6.73        8.44      4.39 o 
   0  -2   1    11550.43    12628.04    246.68 o 
   1  -2   1    28747.24    31557.40    486.53 o 
   2  -2   1    46951.08    50628.34    781.26 o 
   3  -2   1     3174.91     3304.44    104.83 o 
   4  -2   1      189.86      198.07     16.08 o 
   5  -2   1     2741.71     2796.63     76.00 o 
   6  -2   1     1873.79     2030.41     46.48 o 
   7  -2   1      818.08      841.03     38.94 o 
   8  -2   1      299.66      268.76     27.52 o 
   9  -2   1      974.47      950.92     61.66 o 
  10  -2   1       63.93       54.13     18.29 o 
  11  -2   1        9.94       24.48     26.18 o 
  12  -2   1       13.28       16.49     27.68 o 
 -12  -1   1      176.85      142.11     43.37 o 
 -11  -1   1      183.51      204.87     47.27 o 
 -10  -1   1        1.86       21.29     21.69 o 
  -9  -1   1      409.92      383.15     50.77 o 
  -8  -1   1     1915.79     1894.02     52.63 o 
  -7  -1   1      756.67      726.20     33.32 o 
  -6  -1   1      985.57      943.00     77.95 o 
  -5  -1   1     6241.62     6314.35    139.52 o 
  -4  -1   1     1443.39     1322.04     53.37 o 
  -3  -1   1      971.18      986.05     39.97 o 
  -2  -1   1      104.48      128.32     11.39 o 
  -1  -1   1     5184.59     6120.50    167.69 o 
   0  -1   1     1284.33     1505.22     46.27 o 
   1  -1   1    21314.73    22895.69    424.17 o 
   2  -1   1      518.67      448.87     11.29 o 
   3  -1   1      697.87      731.44     23.68 o 
   4  -1   1      757.40      816.33     31.48 o 
   5  -1   1      450.82      452.65     17.04 o 
   6  -1   1      441.12      362.96     17.50 o 
   7  -1   1     3663.94     3806.11     78.79 o 
   8  -1   1      351.54      334.32     29.05 o 
   9  -1   1      155.37      175.94     24.74 o 
  10  -1   1      224.43      253.24     29.42 o 
  11  -1   1       32.08       68.06     32.98 o 
  12  -1   1        9.65       -7.89     25.28 o 
 -12   0   1      232.27      297.01     54.66 o 
 -11   0   1      158.46       48.67     28.48 o 
 -10   0   1      136.43      178.18     39.07 o 
  -9   0   1     2431.34     2196.07    160.69 o 
  -8   0   1     2502.19     2411.71     60.88 o 
  -7   0   1      537.32      454.44     25.21 o 
  -6   0   1      108.84      181.88     25.28 o 
  -5   0   1      533.07      459.90     31.88 o 
  -4   0   1       64.44       91.64     15.79 o 
  -3   0   1     1596.94     1686.70     60.86 o 
  -2   0   1     2536.89     2681.35     83.15 o 
  -1   0   1    16718.12    16688.88    446.21 o 
   1   0   1      194.18      223.18      6.25 o 
   2   0   1      176.66      152.13     10.37 o 
   3   0   1     3358.64     3835.42     67.77 o 
   4   0   1     2231.91     2323.32     47.08 o 
   5   0   1      366.42      391.54     16.46 o 
   6   0   1      895.96     1018.48     30.34 o 
   7   0   1       28.86       29.56      8.44 o 
   8   0   1        8.53       10.51     11.09 o 
   9   0   1     1768.00     1553.55     95.29 o 
  10   0   1       88.27       87.94     31.48 o 
  11   0   1        0.88       -3.90     23.48 o 
  12   0   1       37.12       68.66     33.18 o 
 -12   1   1        8.40       15.69     24.48 o 
 -11   1   1      835.63      754.41     73.35 o 
 -10   1   1      188.01      219.91     45.47 o 
  -9   1   1     3508.21     3344.14    176.48 o 
  -8   1   1     1054.82      991.82     66.71 o 
  -7   1   1       12.93       -6.39     11.69 o 
  -6   1   1      116.75      154.50     18.30 o 
  -5   1   1      933.06      913.72     41.47 o 
  -4   1   1        7.04       22.58      7.73 o 
  -3   1   1      121.38      164.19     18.09 o 
  -2   1   1      173.80      186.28     15.59 o 
  -1   1   1     7388.14     7132.93    204.77 o 
   0   1   1    29299.13    29165.89    561.82 o 
   1   1   1      520.23      471.31     13.64 o 
   2   1   1      770.10      915.34     30.23 o 
   3   1   1    13185.07    14281.84    280.47 o 
   4   1   1      177.52      242.75     38.47 o 
   5   1   1     5466.90     5516.48    100.36 o 
   6   1   1       10.25        8.84      6.10 o 
   7   1   1      945.98      993.16     31.99 o 
   8   1   1      146.44      156.53     15.78 o 
   9   1   1       91.65       63.36     26.28 o 
  10   1   1       61.74       64.86     30.08 o 
  11   1   1       35.80       32.78     27.38 o 
  12   1   1      272.46      208.66     47.57 o 
 -12   2   1        7.17       29.58     30.58 o 
 -11   2   1     1109.44     1183.63     85.14 o 
 -10   2   1       93.65      110.43     23.37 o 
  -9   2   1       57.43       75.35     18.85 o 
  -8   2   1      438.00      408.38     31.83 o 
  -7   2   1     1580.57     1590.89     55.43 o 
  -6   2   1     4015.20     3987.68     99.98 o 
  -5   2   1     2016.07     2451.78     66.13 o 
  -4   2   1       96.43       90.16     11.59 o 
  -3   2   1      400.64      377.46     17.17 o 
  -2   2   1      108.40       99.02      6.35 o 
  -1   2   1        8.66       53.67     37.68 o 
   0   2   1     4592.85     4929.08    137.51 o 
   1   2   1     4907.64     5148.31    126.92 o 
   2   2   1        1.32       -3.16      4.70 o 
   3   2   1      610.94      590.69     23.43 o 
   4   2   1     5376.46     5163.91    110.53 o 
   5   2   1      273.68      250.41     15.68 o 
   6   2   1     4195.01     4443.06    116.97 o 
   7   2   1      117.83      134.44     16.78 o 
   8   2   1        6.60       -2.55     10.74 o 
   9   2   1      262.36      303.80     48.87 o 
  10   2   1      325.10      374.26     57.96 o 
  11   2   1        2.35       -1.70     22.98 o 
  12   2   1       16.97       14.99     26.68 o 
 -11   3   1      195.05      191.26     30.21 o 
 -10   3   1     3088.19     2988.68     95.79 o 
  -9   3   1      263.00      266.76     61.41 o 
  -8   3   1     1814.67     1654.96     60.28 o 
  -7   3   1      799.30      746.98     69.35 o 
  -6   3   1      354.34      316.06     24.39 o 
  -5   3   1     1948.57     1824.04     53.73 o 
  -4   3   1       12.76       37.63      8.93 o 
  -3   3   1      173.70      200.34     11.68 o 
  -2   3   1      599.52      639.19     16.72 o 
  -1   3   1      701.77      641.06     21.34 o 
   0   3   1    49578.04    53087.82   1015.02 o 
   1   3   1     3895.46     3969.76     83.00 o 
   2   3   1      934.01     1074.20     47.37 o 
   3   3   1      124.53      182.08     20.09 o 
   4   3   1     9374.14     9864.26    199.48 o 
   5   3   1      593.93      443.64     19.50 o 
   6   3   1     1395.18     1503.41     57.91 o 
   7   3   1      224.82      231.85     30.98 o 
   8   3   1      687.56      576.62     44.87 o 
   9   3   1      611.98      612.01     38.69 o 
  10   3   1       32.06       60.46     29.58 o 
  11   3   1       49.07       48.77     28.88 o 
  12   3   1       85.32       81.85     36.58 o 
 -12   4   1       47.14       79.15     35.98 o 
 -11   4   1      191.71      271.52     49.47 o 
 -10   4   1        1.02      -17.76     11.84 o 
  -9   4   1     2731.88     2668.87    138.66 o 
  -8   4   1       91.16       89.22     18.19 o 
  -7   4   1        2.40       15.45     11.74 o 
  -6   4   1     3246.92     3239.64     85.55 o 
  -5   4   1     1012.23     1050.51     38.06 o 
  -4   4   1     1083.35      898.70     23.28 o 
  -3   4   1     3339.99     3683.95     67.37 o 
  -2   4   1     4381.84     4740.03     81.75 o 
  -1   4   1      714.90      866.55     27.56 o 
   0   4   1     3504.77     4109.38     89.27 o 
   1   4   1      102.14      109.92      8.59 o 
   2   4   1     7203.79     7282.14    198.87 o 
   3   4   1     3760.32     3875.46    134.31 o 
   4   4   1      830.33      952.48     51.27 o 
   5   4   1     7517.02     7482.91    241.74 o 
   6   4   1     1209.78     1060.71     59.76 o 
   7   4   1      612.42      652.77     48.67 o 
   8   4   1        0.25        9.19     14.19 o 
   9   4   1       84.33       67.66     23.18 o 
  10   4   1       24.06       25.08     26.08 o 
  11   4   1      301.66      306.10     56.66 o 
  12   4   1       49.87       45.27     31.88 o 
 -12   5   1      338.48      350.17     59.96 o 
 -11   5   1      324.24      439.41     63.06 o 
 -10   5   1       16.15        4.40     18.19 o 
  -9   5   1       88.25       82.77     18.94 o 
  -8   5   1      816.66      871.12     42.18 o 
  -7   5   1      721.74      691.33     34.75 o 
  -6   5   1     1803.67     1639.15     54.56 o 
  -5   5   1     4252.09     4091.37     97.92 o 
  -4   5   1     2852.76     2735.12     55.35 o 
  -3   5   1      137.31      228.23     15.80 o 
  -2   5   1       71.11       53.44     12.99 o 
  -1   5   1        1.21       -6.59      7.64 o 
   0   5   1       11.41        7.93      5.54 o 
   1   5   1       85.98      112.54     10.11 o 
   2   5   1     2434.71     2532.79     58.71 o 
   3   5   1      745.38      670.06     42.37 o 
   4   5   1        9.72        0.40      9.29 o 
   5   5   1      165.38      216.06     29.68 o 
   6   5   1     4533.13     4667.35    170.09 o 
   7   5   1      168.88      152.10     29.48 o 
   8   5   1      140.94      134.81     31.08 o 
   9   5   1     3174.24     2971.06    132.41 o 
  10   5   1      232.28      212.26     45.77 o 
  11   5   1       23.05       88.54     33.38 o 
  12   5   1       13.45       66.66     33.98 o 
 -11   6   1      607.93      678.86     76.45 o 
 -10   6   1      156.56      220.46     44.77 o 
  -9   6   1      609.44      694.15     70.05 o 
  -8   6   1      321.45      321.00     29.08 o 
  -7   6   1     1968.72     1885.39     61.71 o 
  -6   6   1       20.04       20.34     10.15 o 
  -5   6   1     1413.45     1423.59     36.65 o 
  -4   6   1     1956.07     1759.03     40.73 o 
  -3   6   1     4242.96     3999.46    161.64 o 
  -2   6   1     3666.20     4110.15     97.30 o 
  -1   6   1     7386.66     7681.85    164.19 o 
   0   6   1        3.10        6.25      6.75 o 
   1   6   1     4074.30     3897.10     89.36 o 
   2   6   1       66.71       59.75      7.97 o 
   3   6   1      457.69      407.63     34.58 o 
   4   6   1      738.15      657.27     46.17 o 
   5   6   1      180.77      143.21     27.28 o 
   6   6   1     1534.26     1408.98     77.15 o 
   7   6   1      110.34      174.49     34.28 o 
   8   6   1       10.62       10.79     21.79 o 
   9   6   1     1180.82      993.15     71.25 o 
  10   6   1      212.01      222.25     44.57 o 
  11   6   1      367.31      448.21     68.36 o 
 -11   7   1       41.29       34.98     26.98 o 
 -10   7   1      357.85      314.89     53.07 o 
  -9   7   1      156.52      150.30     37.98 o 
  -8   7   1      345.72      394.54     54.56 o 
  -7   7   1      985.93      866.03     64.76 o 
  -6   7   1      996.44      953.54     97.74 o 
  -5   7   1      328.16      337.40     16.96 o 
  -4   7   1     1597.43     1369.01     46.44 o 
  -3   7   1      676.75      570.03     27.77 o 
  -2   7   1      488.59      668.25     29.39 o 
  -1   7   1       25.87       37.90     10.64 o 
   0   7   1      536.65      581.58     29.83 o 
   1   7   1     2212.47     2264.73     71.65 o 
   2   7   1     3091.48     2974.37     72.26 o 
   3   7   1        5.86       -0.29      4.70 o 
   4   7   1      413.70      419.53     42.27 o 
   5   7   1      513.77      476.79     43.27 o 
   6   7   1       75.45      114.82     28.58 o 
   7   7   1     1619.16     1647.82     91.34 o 
   8   7   1       58.73       25.88     23.18 o 
   9   7   1      972.24      897.41     69.85 o 
  10   7   1      507.21      496.87     60.16 o 
  11   7   1      190.58      112.73     38.97 o 
 -11   8   1        3.85        8.99     25.08 o 
 -10   8   1        7.99       21.59     24.88 o 
  -9   8   1       18.21       -4.10     21.39 o 
  -8   8   1       23.79       -4.20     19.59 o 
  -7   8   1      540.53      517.96     59.36 o 
  -6   8   1       81.89       78.95     29.18 o 
  -5   8   1      436.20      470.21     31.58 o 
  -4   8   1       70.30      105.20     15.78 o 
  -3   8   1     1741.93     1616.75     53.17 o 
  -2   8   1      342.49      327.57     22.65 o 
  -1   8   1     2823.93     3103.65     81.57 o 
   0   8   1     9047.53     9002.99    193.59 o 
   1   8   1     4970.66     4491.85    106.28 o 
   2   8   1      363.11      310.16     18.51 o 
   3   8   1     1113.81     1103.68     65.26 o 
   4   8   1     1196.99     1065.00     66.76 o 
   5   8   1       44.51       99.43     25.58 o 
   6   8   1      638.04      651.47     55.56 o 
   7   8   1        3.69        2.60     19.29 o 
   8   8   1       69.06      110.43     32.98 o 
   9   8   1      154.26      142.61     38.57 o 
  10   8   1      185.41      185.18     45.27 o 
 -10   9   1      165.87      160.00     41.97 o 
  -9   9   1      158.58      188.98     43.97 o 
  -8   9   1      780.38      756.90     76.75 o 
  -7   9   1        6.37      -26.08     17.39 o 
  -6   9   1      186.97      222.55     42.87 o 
  -5   9   1        2.29      -18.89     15.19 o 
  -4   9   1       84.63      103.61     16.42 o 
  -3   9   1     1098.15     1066.26     42.98 o 
  -2   9   1        2.95        8.97      8.10 o 
  -1   9   1      104.40      106.07     19.09 o 
   0   9   1      350.70      388.32     24.56 o 
   1   9   1     5269.49     5086.64    119.97 o 
   2   9   1     2898.91     2858.15    160.89 o 
   3   9   1      732.12      783.89     56.96 o 
   4   9   1        1.72      -13.79     13.19 o 
   5   9   1      538.60      495.58     53.17 o 
   6   9   1       31.84       29.78     21.99 o 
   7   9   1     1023.10     1056.41     76.65 o 
   8   9   1      116.10      142.11     39.47 o 
   9   9   1       66.76       53.66     31.58 o 
  10   9   1       97.75      110.53     39.27 o 
 -10  10   1      119.82      118.82     37.38 o 
  -9  10   1       97.61      214.16     47.37 o 
  -8  10   1      315.28      315.29     54.46 o 
  -7  10   1     2113.91     2085.84    116.42 o 
  -6  10   1      834.32      862.94     70.45 o 
  -5  10   1        3.51        8.59     19.99 o 
  -4  10   1      433.43      417.45     29.14 o 
  -3  10   1     1538.24     1516.40     55.43 o 
  -2  10   1      982.35      928.99     40.86 o 
  -1  10   1      517.24      489.31     42.57 o 
   0  10   1        0.78       -4.31      8.24 o 
   1  10   1     1044.37      892.77     71.35 o 
   2  10   1       15.94       14.89     16.99 o 
   3  10   1     1980.87     1825.51     96.04 o 
   4  10   1        0.57        7.99     18.99 o 
   5  10   1        1.70       12.89     19.29 o 
   6  10   1     1944.83     1680.50    100.13 o 
   7  10   1       99.49      147.10     38.77 o 
   8  10   1      153.26      151.70     41.67 o 
   9  10   1        4.24        9.19     27.08 o 
  10  10   1       46.20       49.27     31.18 o 
  -9  11   1      383.55      374.95     60.76 o 
  -8  11   1      295.22      372.36     61.16 o 
  -7  11   1      185.18      198.87     48.37 o 
  -6  11   1      992.60      957.47     75.75 o 
  -5  11   1       37.39       24.48     24.48 o 
  -4  11   1       21.02       43.36     15.02 o 
  -3  11   1      363.40      434.72     31.23 o 
  -2  11   1      572.72      536.89     33.63 o 
  -1  11   1      160.23      202.68     23.18 o 
   0  11   1       79.56       70.98     24.03 o 
   1  11   1       69.56       59.26     14.77 o 
   2  11   1     1155.11     1081.79     71.65 o 
   3  11   1      173.11      128.82     31.28 o 
   4  11   1      154.05      129.72     32.68 o 
   5  11   1      148.45      127.92     35.68 o 
   6  11   1     1158.40     1039.82     79.55 o 
   7  11   1       43.65       38.08     28.38 o 
   8  11   1      162.00      153.90     42.47 o 
   9  11   1        7.32       23.38     31.98 o 
  -9  12   1        0.62       25.38     28.88 o 
  -8  12   1      104.67       94.74     39.07 o 
  -7  12   1      354.80      515.06     70.85 o 
  -6  12   1      388.11      589.51     70.35 o 
  -5  12   1       29.68       17.19     26.98 o 
  -4  12   1       33.42       40.37     27.08 o 
  -3  12   1       60.99       88.14     23.73 o 
  -2  12   1      126.18      108.33     19.09 o 
  -1  12   1     1790.61     1639.10     61.11 o 
   0  12   1      211.59      244.19     25.81 o 
   1  12   1     2283.47     1972.91    103.23 o 
   2  12   1        2.62      -15.19     16.69 o 
   3  12   1      121.84      119.62     30.68 o 
   4  12   1      265.32      216.26     40.97 o 
   5  12   1      581.98      504.87     62.66 o 
   6  12   1      308.01      255.13     49.57 o 
   7  12   1      475.79      507.77     66.96 o 
   8  12   1      110.40      134.21     41.47 o 
   9  12   1       82.86      151.90     47.67 o 
  -8  13   1       12.42        5.00     30.08 o 
  -7  13   1       70.92       76.95     34.48 o 
  -6  13   1      364.69      303.10     54.76 o 
  -5  13   1       16.66       48.17     32.68 o 
  -4  13   1      598.29      626.99     67.96 o 
  -3  13   1        4.04       15.33     15.78 o 
  -2  13   1      201.74      255.45     28.86 o 
  -1  13   1       45.87       46.38     16.80 o 
   0  13   1     1148.25     1139.05     76.65 o 
   1  13   1     1544.58     1443.46     89.14 o 
   2  13   1      198.56      220.56     41.57 o 
   3  13   1       33.97       51.37     24.48 o 
   4  13   1      265.84      215.86     42.27 o 
   5  13   1      530.75      474.19     63.26 o 
   6  13   1      602.97      536.35     68.36 o 
   7  13   1        5.91      -30.18     22.29 o 
   8  13   1       10.14       37.48     34.28 o 
  -7  14   1        4.92        6.40     30.28 o 
  -6  14   1       50.55        1.00     29.28 o 
  -5  14   1        3.23        9.79     26.28 o 
  -4  14   1       56.84       35.18     29.38 o 
  -3  14   1      326.32      416.83     57.06 o 
  -2  14   1      332.77      371.19     35.93 o 
  -1  14   1     1580.07     1545.25     63.46 o 
   0  14   1        1.06       24.88     24.78 o 
   1  14   1      663.08      580.82     63.56 o 
   2  14   1       29.29       47.57     24.78 o 
   3  14   1      307.99      308.20     50.27 o 
   4  14   1      288.78      272.02     49.97 o 
   5  14   1        6.95       32.68     26.88 o 
   6  14   1       18.36       29.88     29.48 o 
   7  14   1       19.99        9.49     30.98 o 
  -6  15   1      243.76      328.98     59.56 o 
  -5  15   1        5.62      -37.68     27.28 o 
  -4  15   1       74.51       59.26     33.38 o 
  -3  15   1        3.27      -28.38     21.69 o 
  -2  15   1       70.07      123.43     24.93 o 
  -1  15   1     1315.40     1245.69     85.94 o 
   0  15   1      248.71      306.10     50.97 o 
   1  15   1        2.57       19.19     25.98 o 
   2  15   1       14.71        8.99     23.48 o 
   3  15   1       61.51       47.07     29.28 o 
   4  15   1      517.70      525.86     67.36 o 
   5  15   1      106.73       98.74     38.77 o 
   6  15   1        2.54        6.40     30.08 o 
  -5  16   1       46.45       62.76     36.28 o 
  -4  16   1        2.50       10.49     30.58 o 
  -3  16   1      195.61      290.41     53.66 o 
  -1  16   1        0.97       20.69     26.28 o 
   0  16   1      810.11      991.75     82.05 o 
   1  16   1      771.88      837.55     77.25 o 
   2  16   1       54.65       75.25     34.38 o 
   3  16   1      161.38      194.77     45.97 o 
   4  16   1      179.18      197.17     48.67 o 
   5  16   1      996.83      982.66     86.34 o 
  -1  17   1      511.12      524.46     69.35 o 
   0  17   1       78.90       56.36     32.88 o 
   1  17   1      319.74      331.38     59.46 o 
   2  17   1      362.10      360.36     60.76 o 
   3  17   1        0.67       42.47     32.38 o 
  -1 -17   2       24.85       44.87     33.48 o 
   0 -17   2        8.87       13.99     27.88 o 
  -4 -16   2       19.87       40.87     34.48 o 
  -3 -16   2      114.26      168.89     45.77 o 
  -2 -16   2       40.60       37.58     32.48 o 
  -1 -16   2        6.09       13.69     26.98 o 
   0 -16   2       79.24      102.43     34.98 o 
   3 -16   2      324.26      328.49     55.46 o 
   4 -16   2       55.07       65.06     37.28 o 
  -5 -15   2        8.76       14.39     31.18 o 
  -4 -15   2      120.96      113.43     38.08 o 
  -3 -15   2      105.72      145.80     41.47 o 
  -2 -15   2       26.68       25.98     27.68 o 
  -1 -15   2      192.11      198.97     42.37 o 
   0 -15   2      113.22      197.87     41.87 o 
   1 -15   2      241.31      194.57     41.07 o 
   2 -15   2      760.40      870.03     70.85 o 
   3 -15   2      247.48      301.30     53.17 o 
   4 -15   2        0.80       30.48     29.18 o 
   5 -15   2      493.00      491.48     68.56 o 
   6 -15   2        4.32       21.49     30.38 o 
  -7 -14   2       80.73       86.94     41.47 o 
  -6 -14   2       16.07      -17.09     25.48 o 
  -5 -14   2      104.15       73.55     34.28 o 
  -4 -14   2      307.31      220.96     47.37 o 
  -3 -14   2      153.19      148.80     41.37 o 
  -2 -14   2      379.64      311.40     51.87 o 
  -1 -14   2      200.87      244.24     44.17 o 
   0 -14   2      510.96      576.12     61.46 o 
   1 -14   2      311.79      404.62     36.30 o 
   2 -14   2      277.38      295.21     47.77 o 
   3 -14   2      108.57      103.53     35.18 o 
   4 -14   2       69.85       91.64     35.58 o 
   5 -14   2       46.44       29.18     32.38 o 
   6 -14   2       54.22       72.45     35.68 o 
   7 -14   2        0.71       16.99     28.38 o 
  -7 -13   2      315.23      400.24     66.06 o 
  -6 -13   2      338.27      341.08     60.26 o 
  -5 -13   2       68.34       63.76     30.38 o 
  -4 -13   2      773.46      691.75     73.35 o 
  -3 -13   2      737.00      732.62     66.46 o 
  -2 -13   2       43.02       54.86     27.48 o 
  -1 -13   2      276.74      227.85     41.67 o 
   0 -13   2        9.96       16.59     21.49 o 
   1 -13   2     1184.47     1232.76     54.22 o 
   2 -13   2      304.40      352.13     60.31 o 
   3 -13   2      892.33      861.24     67.46 o 
   4 -13   2        9.90       -8.99     23.98 o 
   5 -13   2      189.64      243.14     50.27 o 
   6 -13   2       13.06       12.59     25.68 o 
   7 -13   2       12.54       20.79     30.18 o 
   8 -13   2      298.28      329.18     59.96 o 
  -8 -12   2       98.86      149.70     49.57 o 
  -7 -12   2       14.19      -14.19     25.38 o 
  -6 -12   2      159.76      137.61     42.77 o 
  -5 -12   2       41.24       26.78     25.28 o 
  -4 -12   2      126.43       72.05     30.48 o 
  -3 -12   2       19.34       26.78     22.98 o 
  -2 -12   2     1876.97     1756.25     99.04 o 
  -1 -12   2       36.15       37.58     22.09 o 
   0 -12   2      349.95      326.22     29.87 o 
   1 -12   2      402.78      397.65     32.04 o 
   2 -12   2      334.33      377.49     41.92 o 
   3 -12   2      118.90      125.22     33.58 o 
   4 -12   2     1907.60     1733.77     98.34 o 
   5 -12   2        1.51        7.99     22.89 o 
   6 -12   2      172.90      228.05     47.67 o 
   7 -12   2       83.29       43.07     27.28 o 
   8 -12   2        1.79       20.49     26.78 o 
   9 -12   2      330.41      424.42     67.46 o 
  -9 -11   2      158.39      187.88     50.87 o 
  -8 -11   2      270.49      237.94     55.96 o 
  -7 -11   2       17.69       -6.90     27.58 o 
  -6 -11   2       44.41       11.59     28.98 o 
  -5 -11   2     2444.51     2058.35    118.02 o 
  -4 -11   2       11.84       33.28     23.38 o 
  -3 -11   2      710.33      592.61     59.96 o 
  -2 -11   2     1106.86     1151.55     75.75 o 
  -1 -11   2      156.41      150.16     20.63 o 
   0 -11   2      331.14      376.22     30.12 o 
   1 -11   2       66.61       51.59     15.23 o 
   2 -11   2      167.52      194.98     23.43 o 
   3 -11   2       16.52       14.80     12.88 o 
   4 -11   2       87.43      127.72     36.48 o 
   5 -11   2     1388.45     1279.56     84.44 o 
   6 -11   2       81.80       85.24     34.38 o 
   7 -11   2        0.25       11.69     25.58 o 
   8 -11   2      354.63      413.93     62.36 o 
   9 -11   2       14.32       62.56     29.98 o 
  -9 -10   2       90.34      116.12     43.77 o 
  -8 -10   2        4.51       -4.60     24.58 o 
  -7 -10   2      220.20      271.42     51.07 o 
  -6 -10   2      619.67      615.70     68.16 o 
  -5 -10   2       24.85       54.76     28.18 o 
  -4 -10   2     6245.37     5890.65    224.45 o 
  -3 -10   2       79.35       61.66     26.18 o 
  -2 -10   2       40.22       28.30     18.29 o 
  -1 -10   2     1880.75     1868.81     60.79 o 
   0 -10   2      354.21      371.40     61.81 o 
   1 -10   2      187.96      211.72     48.07 o 
   2 -10   2        8.55        7.96     10.39 o 
   3 -10   2      632.68      618.64     32.53 o 
   4 -10   2      627.49      573.42     58.36 o 
   5 -10   2      256.18      324.49     48.87 o 
   6 -10   2       75.68       65.96     31.08 o 
   7 -10   2     1933.66     1955.92    112.33 o 
   8 -10   2      145.01      129.62     38.08 o 
   9 -10   2      110.22      131.91     38.08 o 
  10 -10   2        4.81       -1.30     24.28 o 
 -10  -9   2       67.21      104.53     40.47 o 
  -9  -9   2       24.21       44.97     33.98 o 
  -8  -9   2       28.37       15.59     28.28 o 
  -7  -9   2      353.54      311.30     53.76 o 
  -6  -9   2      940.21      751.51     67.06 o 
  -5  -9   2     1686.72     1646.12     97.24 o 
  -4  -9   2      682.10      491.78     53.56 o 
  -3  -9   2      139.71      118.92     28.78 o 
  -2  -9   2      495.32      445.87     43.67 o 
  -1  -9   2       71.54       90.39     15.42 o 
   0  -9   2     1726.87     1653.99     54.79 o 
   1  -9   2      535.38      682.72     68.80 o 
   2  -9   2        0.93       -1.60     10.79 o 
   3  -9   2       62.93       49.22     12.12 o 
   4  -9   2      892.21      890.02     62.56 o 
   5  -9   2       54.15       46.27     23.88 o 
   6  -9   2     2265.19     2369.65    118.12 o 
   7  -9   2      140.48      142.98     22.08 o 
   8  -9   2       51.97      113.13     34.98 o 
   9  -9   2      392.77      343.97     57.96 o 
  10  -9   2       52.45      108.13     37.68 o 
 -10  -8   2      104.97       56.86     34.48 o 
  -9  -8   2       97.97       60.46     37.58 o 
  -8  -8   2        7.59        0.00     27.88 o 
  -7  -8   2       36.28       17.29     24.38 o 
  -6  -8   2       99.90       86.74     31.18 o 
  -5  -8   2      935.80      880.92     67.46 o 
  -4  -8   2     1717.71     1868.28     98.54 o 
  -3  -8   2    10150.75    10433.79    294.96 o 
  -2  -8   2       38.67       57.91     12.21 o 
  -1  -8   2      487.55      535.36     27.03 o 
   0  -8   2      222.76      201.79     19.46 o 
   1  -8   2     3092.50     2883.30     77.71 o 
   2  -8   2      662.47      657.00     51.87 o 
   3  -8   2     1317.89     1337.99     45.80 o 
   4  -8   2        6.64        0.35      7.29 o 
   5  -8   2      188.39      189.58     36.18 o 
   6  -8   2       66.62       62.37     16.18 o 
   7  -8   2      726.14      637.96     35.64 o 
   8  -8   2       31.31       52.94     16.23 o 
   9  -8   2      124.24      164.59     42.57 o 
  10  -8   2      847.53      965.97     80.55 o 
  11  -8   2       40.05       66.16     30.18 o 
 -11  -7   2       77.63       92.94     40.37 o 
 -10  -7   2      384.40      468.39     67.06 o 
  -9  -7   2      334.40      310.20     55.66 o 
  -8  -7   2      740.17      576.12     64.46 o 
  -7  -7   2       67.80       94.04     31.38 o 
  -6  -7   2     2269.62     2409.32    120.62 o 
  -5  -7   2      279.98      279.32     42.27 o 
  -4  -7   2     2400.92     2522.61     68.31 o 
  -3  -7   2     1078.80     1018.99     50.82 o 
  -2  -7   2      933.88      812.53     32.02 o 
  -1  -7   2      257.31      214.84     25.63 o 
   0  -7   2     5074.33     5204.75    120.13 o 
   1  -7   2     5081.93     4921.53    115.20 o 
   2  -7   2        5.40        4.32      7.60 o 
   3  -7   2       28.48       18.02      8.04 o 
   4  -7   2     1497.50     1606.53     49.50 o 
   5  -7   2       15.79       20.06     11.09 o 
   6  -7   2     1105.50      977.44     86.39 o 
   7  -7   2     2655.27     2497.80     77.12 o 
   8  -7   2       50.58       35.23     14.64 o 
   9  -7   2      127.35      158.79     24.66 o 
  10  -7   2      122.88      137.27     24.69 o 
  11  -7   2       54.00       59.06     33.38 o 
 -10  -6   2       13.85      -17.39     26.28 o 
  -9  -6   2     2040.97     2257.02    124.42 o 
  -8  -6   2        8.68       25.48     24.68 o 
  -7  -6   2      380.04      419.83     52.57 o 
  -6  -6   2       19.53       37.58     20.59 o 
  -5  -6   2       16.48       10.49     14.59 o 
  -4  -6   2      185.33      252.48     36.08 o 
  -3  -6   2     3359.33     3621.59    156.50 o 
  -2  -6   2      976.48     1093.65     70.15 o 
  -1  -6   2      786.90      763.05     29.55 o 
   0  -6   2       11.50       10.12      7.47 o 
   1  -6   2    11841.32    12208.29    250.86 o 
   2  -6   2     8954.07     9038.04    191.08 o 
   3  -6   2      646.11      617.01     25.56 o 
   4  -6   2     2795.52     2893.94     59.38 o 
   5  -6   2       17.45       35.14     24.83 o 
   6  -6   2      118.00      140.19     19.09 o 
   7  -6   2       85.44       85.77     16.39 o 
   8  -6   2      852.07      787.95     79.70 o 
   9  -6   2      121.48      111.21     20.99 o 
  10  -6   2        7.88        7.75     15.72 o 
  11  -6   2      389.38      444.72     42.06 o 
  12  -6   2        5.86       17.99     27.78 o 
 -10  -5   2      507.70      467.79     61.46 o 
  -9  -5   2      333.05      430.82     57.26 o 
  -8  -5   2     1093.22     1196.02     81.05 o 
  -7  -5   2      462.56      454.80     51.77 o 
  -6  -5   2       73.16       76.75     23.38 o 
  -5  -5   2      188.43      166.34     17.12 o 
  -4  -5   2       38.36       50.02     16.19 o 
  -3  -5   2     1525.09     1520.44     45.76 o 
  -2  -5   2       84.83      111.74     13.07 o 
  -1  -5   2      609.72      652.12     25.57 o 
   0  -5   2      834.81      829.99     29.44 o 
   1  -5   2     1109.79      924.82     56.31 o 
   2  -5   2    14647.82    15198.92    305.15 o 
   3  -5   2     2451.96     2370.54     48.64 o 
   4  -5   2     1003.46     1088.47     27.55 o 
   5  -5   2        1.68        6.14      8.77 o 
   6  -5   2       11.09       12.08     13.14 o 
   7  -5   2       77.95       90.75     38.37 o 
   8  -5   2      351.54      399.37     32.33 o 
   9  -5   2        0.07       -8.78     11.99 o 
  10  -5   2        4.42        2.70     15.04 o 
  11  -5   2      283.74      264.96     34.07 o 
  12  -5   2      711.63      734.37     54.02 o 
 -12  -4   2       22.69       24.88     28.68 o 
 -10  -4   2        1.06        3.40     25.48 o 
  -9  -4   2       33.01       43.97     26.18 o 
  -8  -4   2     2022.22     2165.18    111.23 o 
  -7  -4   2      489.11      496.78     52.27 o 
  -6  -4   2      959.85      845.11     34.29 o 
  -5  -4   2      102.58      115.84     13.87 o 
  -4  -4   2     2213.73     2267.12     79.05 o 
  -3  -4   2     3295.12     3571.81     84.49 o 
  -2  -4   2        7.00        2.61      7.89 o 
  -1  -4   2     4003.59     4454.12     98.79 o 
   0  -4   2      243.18      272.56     15.91 o 
   1  -4   2     2864.43     2760.90     65.58 o 
   2  -4   2     5618.19     5456.13    117.15 o 
   3  -4   2    10701.99    10673.53    174.27 o 
   4  -4   2        4.76       18.76      8.47 o 
   5  -4   2      433.16      483.04     33.13 o 
   6  -4   2     1809.76     1666.19    103.48 o 
   7  -4   2       70.60       81.89     17.04 o 
   8  -4   2       68.61       92.46     17.95 o 
   9  -4   2     1595.21     1516.20     60.57 o 
  10  -4   2      444.56      416.43     37.72 o 
  11  -4   2      269.32      296.44     67.51 o 
  12  -4   2        0.30       19.99     29.93 o 
 -12  -3   2       32.91       10.69     29.18 o 
 -11  -3   2       56.42       80.75     34.88 o 
  -9  -3   2       39.73      114.63     32.18 o 
  -8  -3   2     2620.30     2485.27    118.12 o 
  -7  -3   2     3708.98     3885.26    155.40 o 
  -6  -3   2      149.12      136.21     23.98 o 
  -5  -3   2     3895.06     4209.37    100.59 o 
  -4  -3   2     1331.03     1368.96     41.66 o 
  -3  -3   2      346.03      321.27     17.25 o 
  -2  -3   2      174.51      223.40     35.03 o 
  -1  -3   2     7457.99     8701.91    177.55 o 
   0  -3   2      236.86      240.83     18.74 o 
   1  -3   2       97.76      131.72     21.44 o 
   2  -3   2     5019.75     4666.77     80.33 o 
   3  -3   2        5.52       22.13      7.08 o 
   4  -3   2     2671.30     2648.37     67.95 o 
   5  -3   2      395.72      457.12     25.84 o 
   6  -3   2     4293.22     4135.33    103.37 o 
   7  -3   2     3425.65     3339.89     92.36 o 
   8  -3   2      577.53      498.75     48.87 o 
   9  -3   2        2.04        5.93     12.01 o 
  10  -3   2      278.55      306.72     34.37 o 
  11  -3   2      164.70      168.66     28.62 o 
  12  -3   2        1.84       15.29     25.68 o 
 -12  -2   2      188.26      199.57     49.07 o 
 -11  -2   2       17.83       53.07     28.78 o 
 -10  -2   2      134.30      129.02     37.48 o 
  -9  -2   2      240.60      215.86     38.57 o 
  -8  -2   2      401.41      371.41     47.77 o 
  -7  -2   2     2162.68     2299.57     69.14 o 
  -6  -2   2     2261.71     2236.91     64.91 o 
  -5  -2   2      938.11     1046.51     37.38 o 
  -3  -2   2     3521.76     3569.67    109.43 o 
  -2  -2   2     4170.49     4410.81    128.82 o 
  -1  -2   2      720.66      709.14     32.58 o 
   0  -2   2      470.07      494.68     26.18 o 
   1  -2   2       48.93       65.13      5.54 o 
   2  -2   2    11456.32    12456.15    198.87 o 
   3  -2   2     1780.76     1962.14     50.92 o 
   4  -2   2      251.85      331.62     19.18 o 
   5  -2   2      698.63      701.51     32.45 o 
   6  -2   2       70.07       57.95      7.31 o 
   7  -2   2      855.61      781.72     95.89 o 
   8  -2   2     2755.85     2744.92    112.58 o 
   9  -2   2      538.70      596.27     38.70 o 
  10  -2   2      295.35      266.57     31.86 o 
  11  -2   2        2.41       46.27     30.58 o 
  12  -2   2       32.95       39.67     29.68 o 
 -12  -1   2        5.21       -3.00     27.48 o 
 -11  -1   2      170.09      214.16     46.37 o 
 -10  -1   2       15.90       52.07     26.58 o 
  -9  -1   2      192.37      249.57     44.77 o 
  -8  -1   2     3354.90     3327.96    110.18 o 
  -7  -1   2     1222.27     1320.48     57.36 o 
  -6  -1   2      506.80      360.16     31.48 o 
  -5  -1   2       38.07       23.98     12.39 o 
  -4  -1   2     1318.58     1364.51     56.96 o 
  -3  -1   2     4141.76     3897.45    120.02 o 
  -2  -1   2     7842.44     8299.17    231.75 o 
  -1  -1   2    11079.57    12337.13    333.68 o 
   1  -1   2     6424.53     6874.56    133.57 o 
   2  -1   2     4356.35     4324.31     73.46 o 
   3  -1   2    20967.73    23506.27    369.25 o 
   4  -1   2     2238.44     2474.64     48.51 o 
   5  -1   2     1594.53     1606.36     36.80 o 
   6  -1   2      585.15      517.54     21.41 o 
   7  -1   2      245.95      217.67     24.13 o 
   8  -1   2      493.78      489.94     32.17 o 
   9  -1   2      629.35      619.78     64.16 o 
  10  -1   2      105.68      128.04     23.13 o 
  11  -1   2       96.57      102.13     35.78 o 
  12  -1   2      116.84       99.83     37.58 o 
 -12   0   2      192.81      248.44     52.37 o 
 -11   0   2      131.89      102.63     36.28 o 
 -10   0   2      100.90       53.47     27.08 o 
  -9   0   2        4.67       11.98     12.23 o 
  -8   0   2        6.87        9.28      9.65 o 
  -7   0   2       62.69       58.76     19.69 o 
  -6   0   2       16.44       21.69     13.49 o 
  -5   0   2     6773.66     7675.38    232.35 o 
  -4   0   2      945.26     1032.62     48.77 o 
  -3   0   2     4818.20     5031.01    153.10 o 
  -2   0   2    18243.72    18775.62    506.97 o 
   0   0   2      497.96      521.15     27.03 o 
   1   0   2     2385.10     2807.07     48.38 o 
   2   0   2     2331.16     2066.32     44.48 o 
   3   0   2       91.05       98.13     10.22 o 
   4   0   2       51.23       85.49      7.79 o 
   5   0   2     1743.70     1699.62     38.99 o 
   6   0   2      515.69      458.50     19.06 o 
   7   0   2      823.18      818.97     27.94 o 
   8   0   2     1206.00     1161.79     47.91 o 
   9   0   2      923.53      906.22     45.18 o 
  10   0   2       10.17        2.60     21.99 o 
  11   0   2       61.45       86.74     32.78 o 
  12   0   2       32.88       37.38     29.18 o 
 -12   1   2      453.86      470.89     64.66 o 
 -11   1   2       52.37      111.93     35.98 o 
 -10   1   2      530.29      600.13     50.17 o 
  -9   1   2      108.58       86.76     19.86 o 
  -8   1   2      544.01      554.05     34.71 o 
  -7   1   2        7.95       17.75     11.86 o 
  -6   1   2       61.93       87.10     22.59 o 
  -5   1   2     4310.45     4531.94    151.00 o 
  -4   1   2     3913.60     4277.20    139.61 o 
  -3   1   2        4.13        9.79      7.99 o 
  -2   1   2     1684.70     1657.82     60.66 o 
  -1   1   2     8942.72     9043.82    180.85 o 
   0   1   2     6926.37     7354.44    116.97 o 
   1   1   2     1042.58     1144.94     26.93 o 
   2   1   2      883.98     1014.62     29.53 o 
   3   1   2        8.11        1.08      3.80 o 
   4   1   2      545.01      532.68     17.36 o 
   5   1   2      233.25      223.11     12.96 o 
   6   1   2      225.68      240.52     15.01 o 
   7   1   2      676.87      672.97     25.23 o 
   8   1   2        5.17        6.48     10.05 o 
   9   1   2       25.45       35.18     23.78 o 
  10   1   2      344.07      372.76     54.96 o 
  11   1   2       25.43       -0.70     23.78 o 
  12   1   2       14.03       -4.50     23.98 o 
 -11   2   2      320.40      426.59     41.34 o 
 -10   2   2      140.44      169.95     26.56 o 
  -9   2   2     1489.95     1374.66     56.74 o 
  -8   2   2     2582.14     2292.25    244.39 o 
  -7   2   2       87.46      115.33     33.83 o 
  -6   2   2       71.18       48.71     22.69 o 
  -5   2   2     1262.04     1362.41     44.73 o 
  -4   2   2     4200.74     4203.39     95.52 o 
  -3   2   2      485.62      498.56     23.83 o 
  -2   2   2      253.31      280.42     10.27 o 
  -1   2   2       78.81       81.87      4.23 o 
   0   2   2     2207.01     2486.88     43.41 o 
   1   2   2     5889.37     6528.86    131.50 o 
   2   2   2     1668.24     1735.64     40.31 o 
   3   2   2    13096.64    13567.86    266.81 o 
   4   2   2      718.34      613.26     21.23 o 
   5   2   2     1483.66     1483.78     49.12 o 
   6   2   2      281.06      330.44     22.06 o 
   7   2   2      552.65      594.67     24.08 o 
   8   2   2       71.93       76.95     15.66 o 
   9   2   2      213.75      209.06     42.87 o 
  10   2   2       12.24       -9.29     18.79 o 
  11   2   2      150.37      112.83     39.67 o 
  12   2   2       42.69       53.66     33.48 o 
 -11   3   2      592.89      690.25     71.55 o 
 -10   3   2       26.38       17.40     15.73 o 
  -9   3   2        5.82        4.48     12.37 o 
  -8   3   2     2585.19     2494.77     78.31 o 
  -7   3   2      331.52      326.29     27.10 o 
  -6   3   2     1774.85     1725.04     55.04 o 
  -5   3   2      570.38      487.88     24.60 o 
  -4   3   2     1315.77     1584.68     45.66 o 
  -3   3   2      162.03      125.66     14.29 o 
  -2   3   2      560.88      609.97     16.08 o 
  -1   3   2     2768.89     2499.04     59.54 o 
   0   3   2      233.09      322.79     19.19 o 
   1   3   2      864.55      991.64     26.77 o 
   2   3   2        9.26       14.75      7.15 o 
   3   3   2     4111.71     4220.60     89.41 o 
   4   3   2     8942.99     8732.63    177.61 o 
   5   3   2        5.59       11.63      6.01 o 
   6   3   2     2570.10     2626.93     66.42 o 
   7   3   2     2352.44     2433.47     77.00 o 
   8   3   2      799.20      741.47     38.38 o 
   9   3   2     2243.48     1934.03    108.53 o 
  10   3   2       34.73       33.28     26.08 o 
  11   3   2       31.31       63.26     29.68 o 
  12   3   2       10.05       15.09     27.78 o 
 -12   4   2       20.38       76.95     35.38 o 
 -11   4   2       23.07       27.88     23.78 o 
 -10   4   2     1172.46     1124.26     77.65 o 
  -9   4   2       16.11       -1.36     12.40 o 
  -8   4   2      160.58      229.68     56.71 o 
  -7   4   2     2423.01     2300.04    122.27 o 
  -6   4   2        2.88       10.88      9.80 o 
  -5   4   2     7120.04     6838.59    160.79 o 
  -4   4   2        1.89       14.41      6.72 o 
  -3   4   2      130.98      151.14     10.44 o 
  -2   4   2       34.56       37.06      4.75 o 
  -1   4   2      225.85      199.97     13.58 o 
   0   4   2     1483.70     1904.38     59.86 o 
   1   4   2      315.34      337.38     14.40 o 
   2   4   2     3497.43     3909.24     83.90 o 
   3   4   2     5847.30     6198.54    198.57 o 
   4   4   2     3784.42     3809.11    134.71 o 
   5   4   2     2623.67     2438.34     57.84 o 
   6   4   2      108.21      118.22     22.69 o 
   7   4   2       74.83      106.43     23.98 o 
   8   4   2      548.07      519.94     35.32 o 
   9   4   2      369.00      347.72     32.93 o 
  10   4   2      992.00      818.46     79.45 o 
  11   4   2        2.65       -5.80     22.59 o 
  12   4   2       25.93       90.04     35.58 o 
 -11   5   2      159.66      169.79     43.77 o 
 -10   5   2       96.41      174.89     39.37 o 
  -9   5   2       98.52       94.14     29.48 o 
  -8   5   2      736.81      749.10     38.71 o 
  -7   5   2      594.86      582.99     50.82 o 
  -6   5   2     6872.92     6467.61    294.76 o 
  -5   5   2       33.50       20.80      9.59 o 
  -4   5   2     8365.15     8574.92    145.80 o 
  -3   5   2     1065.20     1038.57     26.16 o 
  -2   5   2     4736.25     4837.53    110.36 o 
  -1   5   2        4.40       26.99      7.28 o 
   0   5   2      563.20      545.81     22.05 o 
   1   5   2     2037.99     2053.57     51.35 o 
   2   5   2     2329.00     2460.11     62.51 o 
   3   5   2      222.36      184.28     24.78 o 
   4   5   2      352.09      280.02     31.08 o 
   5   5   2     1427.06     1368.20     69.65 o 
   6   5   2       77.16       28.28     16.39 o 
   7   5   2      123.69       99.93     23.88 o 
   8   5   2      938.66      879.62     60.66 o 
   9   5   2     1735.49     1506.64    165.94 o 
  10   5   2       49.67       32.08     25.38 o 
  11   5   2      207.21      183.08     44.67 o 
  12   5   2       52.68       49.57     32.68 o 
 -11   6   2        7.75        3.40     20.49 o 
 -10   6   2       10.50        9.59     20.79 o 
  -9   6   2       23.16       28.98     20.09 o 
  -8   6   2       18.65       50.87     25.88 o 
  -7   6   2       94.39       99.73     28.88 o 
  -6   6   2      251.84      202.49     24.68 o 
  -5   6   2     3689.00     3523.30     92.15 o 
  -4   6   2     1170.52     1038.83     28.57 o 
  -3   6   2      355.33      395.08     22.53 o 
  -2   6   2     3705.51     3769.31     91.96 o 
  -1   6   2     4984.31     5018.42    189.48 o 
   0   6   2    12914.44    13947.36    282.40 o 
   1   6   2     1277.81     1362.47     68.21 o 
   2   6   2      452.06      411.22     17.37 o 
   3   6   2      381.92      544.54     40.17 o 
   4   6   2      899.29      917.00     54.86 o 
   5   6   2      239.06      314.99     36.78 o 
   6   6   2      826.31      784.99     54.86 o 
   7   6   2      130.42      150.70     31.48 o 
   8   6   2      132.62      145.80     33.18 o 
   9   6   2     1322.34     1175.83     77.15 o 
  10   6   2       25.86       52.87     30.18 o 
  11   6   2      181.64      259.43     54.96 o 
  12   6   2      144.97       88.34     34.98 o 
 -11   7   2       67.39       59.96     32.48 o 
 -10   7   2        6.29        9.69     25.08 o 
  -9   7   2       17.56       -0.40     20.79 o 
  -8   7   2      233.72      320.89     49.27 o 
  -7   7   2      318.10      361.56     50.87 o 
  -6   7   2      287.52      402.84     49.07 o 
  -5   7   2     2872.08     2747.87     63.25 o 
  -4   7   2      497.49      428.71     25.77 o 
  -3   7   2      149.02      125.70     16.09 o 
  -2   7   2      163.55      141.32     18.94 o 
  -1   7   2      523.66      486.19     24.83 o 
   0   7   2       61.55       53.88     10.49 o 
   1   7   2      540.07      537.59     23.79 o 
   2   7   2     1434.85     1427.06     41.06 o 
   3   7   2       28.87       28.30      5.54 o 
   4   7   2     1871.31     2112.32     96.64 o 
   5   7   2      147.73      193.97     31.48 o 
   6   7   2       50.24       62.66     22.79 o 
   7   7   2     1002.50      955.77     66.96 o 
   8   7   2      683.48      642.68     60.46 o 
   9   7   2       29.14       92.34     31.78 o 
  10   7   2      352.54      321.29     49.87 o 
  11   7   2        2.08       40.87     26.88 o 
 -11   8   2       22.04       44.77     32.38 o 
 -10   8   2        3.54       -2.30     20.69 o 
  -9   8   2       47.82       42.27     26.88 o 
  -8   8   2      404.86      380.25     54.76 o 
  -7   8   2       28.44       32.28     22.09 o 
  -6   8   2      279.33      238.04     43.07 o 
  -5   8   2       87.96      108.74     16.90 o 
  -4   8   2     1666.92     1707.86     65.96 o 
  -3   8   2     2158.54     2303.04     68.76 o 
  -2   8   2     4445.19     4847.80    145.55 o 
  -1   8   2     7121.90     7203.07    200.82 o 
   0   8   2     3197.94     2964.49     78.14 o 
   1   8   2     2149.41     2060.08     71.35 o 
   2   8   2      880.60      866.87     31.48 o 
   3   8   2     1007.33      898.31     58.06 o 
   4   8   2      502.50      457.40     46.47 o 
   5   8   2      342.73      347.67     43.07 o 
   6   8   2      197.69      193.07     35.98 o 
   7   8   2        3.06       -1.30     17.19 o 
   8   8   2      384.55      441.31     53.27 o 
   9   8   2     1181.88     1188.92     83.35 o 
  10   8   2      307.15      303.50     51.27 o 
  11   8   2       16.17       68.36     40.17 o 
 -10   9   2       80.49      118.52     37.38 o 
  -9   9   2      217.30      264.93     48.87 o 
  -8   9   2       11.02       42.67     29.38 o 
  -7   9   2       44.50       41.17     25.48 o 
  -6   9   2      209.61      214.16     42.17 o 
  -5   9   2       13.46       30.95     12.32 o 
  -4   9   2      475.91      441.52     28.81 o 
  -3   9   2      206.13      178.21     21.54 o 
  -2   9   2      273.64      238.29     43.47 o 
  -1   9   2      420.38      434.19     25.99 o 
   0   9   2    11497.61    11640.72    247.49 o 
   1   9   2     2871.22     2818.29     75.72 o 
   2   9   2     1128.62     1161.79     40.05 o 
   3   9   2     1327.93     1303.45     76.15 o 
   4   9   2       85.97      109.73     28.58 o 
   5   9   2        2.36        1.90     19.19 o 
   6   9   2      689.35      695.05     60.16 o 
   7   9   2       46.09       61.76     28.38 o 
   8   9   2      864.17      845.05     71.15 o 
   9   9   2       88.89       66.86     30.48 o 
  10   9   2        1.96      -12.59     23.58 o 
 -10  10   2       21.47       27.58     27.78 o 
  -9  10   2       28.97       60.26     30.68 o 
  -8  10   2      515.99      548.44     69.25 o 
  -7  10   2        3.25      -25.18     21.49 o 
  -6  10   2      709.90      478.99     59.66 o 
  -5  10   2      143.55      212.36     41.77 o 
  -4  10   2      452.71      472.34     31.64 o 
  -3  10   2       23.60       34.90     19.54 o 
  -2  10   2      326.01      363.08     28.47 o 
  -1  10   2      484.40      474.73     28.80 o 
   0  10   2      534.00      545.11     29.66 o 
   1  10   2     2947.61     2793.68     77.75 o 
   2  10   2      440.32      537.65     47.37 o 
   3  10   2      407.55      314.19     42.27 o 
   4  10   2     1069.62     1010.24     70.15 o 
   5  10   2     1412.78     1299.05     82.85 o 
   6  10   2      251.49      203.57     42.07 o 
   7  10   2     2267.32     2100.13    115.12 o 
   8  10   2       50.51       36.88     27.28 o 
   9  10   2       31.81       10.49     28.08 o 
  10  10   2       69.91      114.92     39.57 o 
  -9  11   2       67.96      127.22     39.67 o 
  -8  11   2      341.70      335.48     61.46 o 
  -7  11   2      419.53      407.73     62.26 o 
  -6  11   2       11.28      -22.49     24.08 o 
  -5  11   2      952.99      872.33     68.46 o 
  -4  11   2       11.86       30.12     14.14 o 
  -3  11   2       59.56       86.78     17.82 o 
  -2  11   2     1921.20     1916.36    148.05 o 
  -1  11   2       12.76       13.91     11.60 o 
   0  11   2        1.52       -0.72      9.99 o 
   1  11   2     6324.62     6015.90    143.48 o 
   2  11   2     1911.38     1687.90     92.64 o 
   3  11   2      662.06      539.85     55.96 o 
   4  11   2       10.11      -23.08     15.39 o 
   5  11   2     1859.20     1728.97    101.03 o 
   6  11   2     1078.96      978.96     76.25 o 
   7  11   2      251.34      227.65     46.57 o 
   8  11   2      103.40       77.35     33.28 o 
   9  11   2       44.40       65.66     35.08 o 
  -9  12   2      250.97      229.05     52.77 o 
  -8  12   2      252.06      277.42     57.16 o 
  -7  12   2       23.07       78.55     33.78 o 
  -6  12   2        3.39        9.19     26.08 o 
  -5  12   2      715.00      601.11     67.06 o 
  -4  12   2       72.55       70.85     30.18 o 
  -3  12   2     1312.99     1345.36     66.96 o 
  -2  12   2      136.71      129.15     21.73 o 
  -1  12   2      213.12      236.08     26.97 o 
   0  12   2       63.96       65.94     16.74 o 
   1  12   2       31.80       41.67     23.28 o 
   2  12   2     2032.38     2094.83    110.03 o 
   3  12   2       27.52       11.29     18.99 o 
   4  12   2       28.05       29.78     22.98 o 
   5  12   2      330.93      320.39     53.17 o 
   6  12   2       46.81       84.94     33.08 o 
   7  12   2      426.55      489.78     65.16 o 
   8  12   2      247.00      242.04     51.47 o 
   9  12   2       44.52       36.58     35.28 o 
  -8  13   2      103.10      103.33     40.37 o 
  -7  13   2      655.34      796.58     86.04 o 
  -6  13   2       93.67       99.93     38.08 o 
  -5  13   2      385.80      305.60     52.37 o 
  -4  13   2      266.56      380.65     55.66 o 
  -3  13   2       30.49       35.69     35.28 o 
  -2  13   2     1175.53     1110.25     51.96 o 
  -1  13   2      485.78      504.71     37.54 o 
   0  13   2       43.37       41.07     24.58 o 
   1  13   2       29.65       52.57     23.68 o 
   2  13   2     1513.82     1248.98     84.14 o 
   3  13   2      518.73      433.42     57.26 o 
   4  13   2       71.33       45.77     24.98 o 
   5  13   2       48.45       61.06     31.28 o 
   6  13   2      655.43      585.82     70.75 o 
   7  13   2      962.21      919.60     83.35 o 
   8  13   2       35.35      111.63     40.37 o 
  -7  14   2       15.60      -21.99     30.28 o 
  -6  14   2      337.13      431.02     68.26 o 
  -5  14   2        0.30       31.78     28.98 o 
  -4  14   2      146.44      171.59     41.37 o 
  -3  14   2     1597.59     1706.65     69.39 o 
  -2  14   2      234.97      321.98     34.44 o 
  -1  14   2      852.16      769.40     65.16 o 
   0  14   2      279.02      308.10     48.87 o 
   1  14   2      357.89      401.54     56.16 o 
   2  14   2      644.55      572.03     64.96 o 
   3  14   2      433.75      387.95     55.86 o 
   4  14   2       27.97       34.88     27.68 o 
   5  14   2      315.93      370.76     57.86 o 
   6  14   2      296.28      247.94     52.07 o 
   7  14   2        3.38        6.40     27.88 o 
  -6  15   2       51.43       67.76     37.28 o 
  -5  15   2       98.28       66.46     34.18 o 
  -4  15   2      149.11      127.92     37.08 o 
  -3  15   2      138.10      214.46     45.17 o 
  -2  15   2      116.70      161.90     28.02 o 
  -1  15   2      200.44      261.63     49.27 o 
   0  15   2      333.15      363.46     54.36 o 
   1  15   2      103.04      116.62     37.68 o 
   2  15   2     1195.03     1205.61     89.64 o 
   3  15   2       49.87       78.25     34.48 o 
   4  15   2      366.06      436.01     63.26 o 
   5  15   2       25.27       19.49     28.38 o 
   6  15   2      182.66      215.66     50.77 o 
  -5  16   2      233.11      231.95     51.57 o 
  -4  16   2        2.84       16.59     29.08 o 
  -3  16   2        7.95        2.80     27.28 o 
  -2  16   2      231.07      354.27     56.06 o 
  -1  16   2        1.96        6.20     27.58 o 
   0  16   2        1.44        6.70     26.28 o 
   1  16   2      396.83      340.78     59.16 o 
   2  16   2       17.16      -15.49     22.29 o 
   3  16   2        4.29       28.88     26.68 o 
   4  16   2      621.67      518.96     71.25 o 
   5  16   2       23.66       39.17     28.38 o 
  -1  17   2       60.40       57.26     35.38 o 
   0  17   2       90.09      135.11     42.07 o 
   1  17   2      116.90      130.41     42.67 o 
   2  17   2      268.98      369.16     62.96 o 
   3  17   2      349.21      394.14     66.06 o 
   0 -17   3        2.59       26.18     27.88 o 
  -3 -16   3       36.79       28.78     27.78 o 
  -2 -16   3      178.94      184.18     45.27 o 
  -1 -16   3        4.29       28.38     26.88 o 
   0 -16   3       56.68      100.13     33.48 o 
   3 -16   3       72.34      126.52     41.47 o 
   4 -16   3      169.67      126.82     42.27 o 
  -5 -15   3        8.39       -7.40     27.98 o 
  -4 -15   3      300.21      359.66     61.96 o 
  -3 -15   3      677.57      616.40     73.75 o 
  -2 -15   3      413.99      520.66     66.16 o 
  -1 -15   3      928.81      751.21     67.96 o 
   0 -15   3      176.11      133.61     36.98 o 
   1 -15   3       16.48       43.97     26.78 o 
   2 -15   3      234.99      309.20     50.97 o 
   3 -15   3        0.88        1.20     27.88 o 
   4 -15   3        0.76       34.38     33.38 o 
   5 -15   3       17.68       32.88     31.98 o 
   6 -15   3      113.98      155.20     45.07 o 
  -6 -14   3        5.89        6.10     30.38 o 
  -5 -14   3       19.05       38.67     29.78 o 
  -4 -14   3       58.51       32.48     29.38 o 
  -3 -14   3      119.75      127.12     39.07 o 
  -2 -14   3      218.97      244.54     47.47 o 
  -1 -14   3      627.78      702.44     70.25 o 
   0 -14   3      547.29      573.32     60.76 o 
   1 -14   3       47.11       53.93     19.00 o 
   2 -14   3        0.99       -1.70     23.08 o 
   3 -14   3      992.20     1109.97     80.35 o 
   4 -14   3       86.81       72.55     32.58 o 
   5 -14   3      266.86      342.18     57.06 o 
   6 -14   3       64.91       81.05     37.88 o 
   7 -14   3       43.61      101.43     39.37 o 
  -7 -13   3      208.14      259.33     59.66 o 
  -6 -13   3        2.17       -9.09     22.79 o 
  -5 -13   3       43.06       45.27     30.38 o 
  -4 -13   3      507.28      364.96     56.66 o 
  -3 -13   3        2.89       47.77     27.78 o 
  -2 -13   3       16.18       10.39     22.79 o 
  -1 -13   3      273.47      295.71     45.97 o 
   0 -13   3     2212.46     2266.59    116.17 o 
   1 -13   3       45.70       53.81     17.98 o 
   2 -13   3      573.18      525.07     38.73 o 
   3 -13   3     1339.20     1468.04     91.54 o 
   4 -13   3       13.38       13.19     25.28 o 
   5 -13   3       44.95       34.08     26.48 o 
   6 -13   3        5.68       51.17     29.58 o 
   7 -13   3        0.98       18.49     28.68 o 
   8 -13   3       22.61       32.08     29.68 o 
  -8 -12   3       20.80        6.50     35.18 o 
  -7 -12   3        8.91      -12.99     25.38 o 
  -6 -12   3      548.32      671.36     79.65 o 
  -5 -12   3      512.33      479.39     65.26 o 
  -4 -12   3      430.84      378.25     56.06 o 
  -3 -12   3      872.09      778.89     66.86 o 
  -2 -12   3      219.87      220.66     40.37 o 
  -1 -12   3      465.75      479.29     54.46 o 
   0 -12   3        2.09       20.27     13.81 o 
   1 -12   3      204.80      196.88     25.11 o 
   2 -12   3      540.89      594.99     37.98 o 
   3 -12   3     3205.01     3134.15    137.81 o 
   4 -12   3      392.09      405.83     56.76 o 
   5 -12   3       47.73       47.67     28.98 o 
   6 -12   3       37.81       20.99     25.88 o 
   7 -12   3        1.69       -0.70     24.28 o 
   8 -12   3      124.45      115.52     39.97 o 
   9 -12   3      171.41      206.46     47.57 o 
  -9 -11   3        3.85       -0.30     29.28 o 
  -8 -11   3       52.07       46.47     36.28 o 
  -7 -11   3      117.13      135.71     45.27 o 
  -6 -11   3      243.39      210.16     47.27 o 
  -5 -11   3      124.35      108.73     36.08 o 
  -4 -11   3       20.75       31.58     23.58 o 
  -3 -11   3      291.98      303.50     47.07 o 
  -2 -11   3      159.01      136.11     31.78 o 
  -1 -11   3       73.76       73.87     17.37 o 
   0 -11   3       76.45       92.47     26.08 o 
   1 -11   3        3.67        3.80     11.26 o 
   2 -11   3     1401.91     1324.76     52.53 o 
   3 -11   3      937.27      852.54     62.86 o 
   4 -11   3     1229.95     1247.58     79.75 o 
   5 -11   3       43.95       40.27     26.88 o 
   6 -11   3     1022.40      805.97     69.05 o 
   7 -11   3       41.80       18.39     29.08 o 
   8 -11   3      217.79      251.04     51.87 o 
   9 -11   3      547.93      578.32     75.25 o 
  -9 -10   3        2.32       14.39     29.88 o 
  -8 -10   3      135.39       90.24     39.77 o 
  -7 -10   3        4.15      -26.28     21.39 o 
  -6 -10   3      133.27      146.20     42.57 o 
  -5 -10   3     1555.94     1456.45     96.74 o 
  -4 -10   3      495.95      503.37     58.46 o 
  -3 -10   3      237.87      183.98     36.88 o 
  -2 -10   3     1795.61     1750.73     58.70 o 
  -1 -10   3      838.28      842.51     38.51 o 
   0 -10   3      150.01      159.45     27.88 o 
   1 -10   3       39.30       47.38     13.62 o 
   2 -10   3      813.09      766.98     48.27 o 
   3 -10   3     1039.28     1063.81     57.21 o 
   4 -10   3        4.49      -16.39     15.29 o 
   5 -10   3     2006.02     1987.90    105.63 o 
   6 -10   3     1180.72     1056.21     77.85 o 
   7 -10   3       94.33      109.73     36.28 o 
   8 -10   3     1149.98     1079.19     82.85 o 
   9 -10   3       19.29       40.77     26.78 o 
  10 -10   3      166.51      177.58     43.47 o 
 -10  -9   3      133.99      143.61     45.07 o 
  -9  -9   3       60.33       83.95     39.07 o 
  -8  -9   3       91.86       77.65     37.58 o 
  -7  -9   3      107.97      104.03     38.18 o 
  -6  -9   3      610.01      730.12     75.05 o 
  -5  -9   3       12.57        1.90     20.19 o 
  -4  -9   3     3314.06     3067.29    141.51 o 
  -3  -9   3       83.30       94.44     29.18 o 
  -2  -9   3       98.66      107.11     16.58 o 
  -1  -9   3     1206.73     1078.23     42.74 o 
   0  -9   3        1.75        9.54     10.24 o 
   1  -9   3      357.56      401.13     28.07 o 
   2  -9   3       21.59       29.09     11.66 o 
   3  -9   3       63.42       87.14     14.66 o 
   4  -9   3     1436.26     1310.24     76.15 o 
   5  -9   3       67.87       80.65     27.38 o 
   6  -9   3       76.22       84.74     29.78 o 
   7  -9   3      585.35      632.12     38.93 o 
   8  -9   3      411.35      452.05     37.05 o 
   9  -9   3      125.02      201.77     47.67 o 
  10  -9   3      135.34      112.63     37.48 o 
 -10  -8   3        5.03        8.99     30.48 o 
  -9  -8   3       70.20      100.53     41.27 o 
  -8  -8   3      888.79      795.28     81.45 o 
  -7  -8   3      189.63      157.50     41.47 o 
  -6  -8   3      206.78      233.65     46.97 o 
  -5  -8   3     3139.25     3144.94    146.10 o 
  -4  -8   3     1970.84     2070.55    107.33 o 
  -3  -8   3      546.54      542.00     31.53 o 
  -2  -8   3      150.07      147.38     25.58 o 
  -1  -8   3      256.81      372.96     24.44 o 
   0  -8   3     4262.29     4180.56    103.94 o 
   1  -8   3     1087.85     1174.63     43.07 o 
   2  -8   3        6.22       -3.53     10.64 o 
   3  -8   3      262.17      256.44     20.54 o 
   4  -8   3     1334.53     1349.62     75.05 o 
   5  -8   3     1052.89      941.58     64.16 o 
   6  -8   3      750.20      688.69     36.40 o 
   7  -8   3      364.85      308.04     28.84 o 
   8  -8   3       89.28       72.40     17.40 o 
   9  -8   3      508.44      599.24     40.88 o 
  10  -8   3       67.03      156.80     42.97 o 
  11  -8   3      104.46      167.79     44.47 o 
 -11  -7   3       54.03       74.95     40.17 o 
 -10  -7   3       57.19       74.95     36.28 o 
  -9  -7   3      417.78      404.14     63.66 o 
  -8  -7   3      132.00      139.21     40.77 o 
  -7  -7   3       99.43      108.23     34.28 o 
  -6  -7   3       34.23       51.47     26.18 o 
  -5  -7   3       65.13       59.16     24.28 o 
  -4  -7   3     1756.54     1855.22     58.57 o 
  -3  -7   3     3238.57     3158.04     83.17 o 
  -2  -7   3     2846.31     3013.97     79.54 o 
  -1  -7   3       95.66      163.21     26.23 o 
   0  -7   3    14480.31    15028.69    308.23 o 
   1  -7   3      108.26       66.17     12.45 o 
   2  -7   3      429.58      460.86     42.97 o 
   3  -7   3       82.62      111.10     13.74 o 
   4  -7   3      331.23      330.78     19.60 o 
   5  -7   3      305.78      292.08     25.98 o 
   6  -7   3       43.65       46.17     13.08 o 
   7  -7   3        0.91       17.11     11.43 o 
   8  -7   3     1720.66     1562.61     60.77 o 
   9  -7   3       48.92       59.30     18.36 o 
  10  -7   3      820.92      826.96     49.64 o 
  11  -7   3      209.65      260.23     51.87 o 
 -11  -6   3       45.06       23.28     31.18 o 
 -10  -6   3     1054.33     1053.41     88.84 o 
  -9  -6   3       74.88      106.73     37.08 o 
  -8  -6   3     1198.72     1125.56     83.25 o 
  -7  -6   3      351.79      329.48     51.37 o 
  -6  -6   3       44.73       62.26     25.78 o 
  -5  -6   3     2264.81     2470.91     72.08 o 
  -4  -6   3       78.38       97.00     17.24 o 
  -3  -6   3      796.17      907.11     59.71 o 
  -2  -6   3     2536.45     2513.84     68.27 o 
  -1  -6   3      938.53      811.79     32.21 o 
   0  -6   3     3271.98     3012.74     76.77 o 
   1  -6   3    12111.02    11844.06    261.43 o 
   2  -6   3      444.35      528.86     52.52 o 
   3  -6   3     2248.24     2095.44     57.36 o 
   4  -6   3      756.02      731.68     28.04 o 
   5  -6   3      358.17      346.11     25.71 o 
   6  -6   3       82.86      127.50     27.88 o 
   7  -6   3       23.71       17.86     13.84 o 
   8  -6   3       22.82       29.38     14.24 o 
   9  -6   3       23.32       17.14     13.56 o 
  10  -6   3      121.60      114.39     23.50 o 
  11  -6   3       41.39       31.25     17.79 o 
 -10  -5   3      148.07      169.69     44.57 o 
  -9  -5   3      800.86      885.52     75.95 o 
  -8  -5   3      205.94      191.97     42.27 o 
  -7  -5   3        6.82       11.19     21.59 o 
  -6  -5   3        5.19      -14.69     14.99 o 
  -5  -5   3      156.11      172.66     18.80 o 
  -4  -5   3     2951.02     3325.42     86.07 o 
  -3  -5   3     1314.70     1397.37     46.21 o 
  -2  -5   3      294.72      312.58     21.18 o 
  -1  -5   3        4.77       12.50      8.26 o 
   0  -5   3     1097.68      873.46     67.61 o 
   1  -5   3    10592.68    10496.62    216.92 o 
   2  -5   3     1816.22     1599.71     45.74 o 
   3  -5   3        9.59       11.23      5.43 o 
   4  -5   3     2735.48     2876.65     57.11 o 
   5  -5   3     4209.21     4201.35    103.67 o 
   6  -5   3      370.28      379.10     28.24 o 
   7  -5   3       93.97       93.58     17.45 o 
   8  -5   3        8.06        2.12     10.98 o 
   9  -5   3      465.62      434.37     70.95 o 
  10  -5   3        1.95       -8.67     14.29 o 
  11  -5   3      366.53      400.31     40.07 o 
  12  -5   3        4.49       47.40     19.93 o 
 -10  -4   3      524.93      476.89     61.56 o 
  -9  -4   3      701.38      776.59     69.55 o 
  -8  -4   3      488.99      594.81     62.16 o 
  -7  -4   3      707.59      652.07     56.96 o 
  -6  -4   3        3.65        7.42      9.99 o 
  -5  -4   3     1563.77     1615.29     51.04 o 
  -4  -4   3        3.69       14.57      9.05 o 
  -3  -4   3     1536.94     1673.72     50.08 o 
  -2  -4   3     1689.09     1810.02    147.05 o 
  -1  -4   3        9.81        8.74      7.22 o 
   0  -4   3    17409.86    19062.96    377.03 o 
   1  -4   3     2178.74     1837.21     49.16 o 
   2  -4   3     3275.65     3082.27     72.60 o 
   3  -4   3     4720.92     4435.00    119.82 o 
   4  -4   3      621.90      635.03     28.74 o 
   5  -4   3      689.92      500.88     27.14 o 
   6  -4   3       64.60       61.05     14.34 o 
   7  -4   3     1643.11     1494.45    194.92 o 
   8  -4   3      257.87      281.52     28.57 o 
   9  -4   3        0.25       -1.99     11.55 o 
  10  -4   3       41.86       53.18     17.30 o 
  11  -4   3      198.96      231.74     31.45 o 
  12  -4   3      175.73      217.76     46.27 o 
 -10  -3   3      245.60      296.41     51.07 o 
  -9  -3   3     1234.93     1137.66     80.15 o 
  -8  -3   3      832.80      794.68     63.66 o 
  -7  -3   3       62.34       90.82     16.74 o 
  -6  -3   3     3468.77     3842.72     98.34 o 
  -5  -3   3     2025.52     2134.34     61.73 o 
  -4  -3   3       10.10        2.62      6.94 o 
  -3  -3   3     3019.01     3358.90    107.53 o 
  -2  -3   3       73.48       81.65     15.79 o 
  -1  -3   3     1477.54     1609.25     61.96 o 
   0  -3   3     7726.76     8938.55    253.43 o 
   1  -3   3     6492.08     6062.43    127.82 o 
   2  -3   3      827.74      750.71     31.19 o 
   3  -3   3     7594.08     7636.98    127.91 o 
   4  -3   3     7796.19     8519.93    185.23 o 
   5  -3   3    18359.09    20119.76    393.19 o 
   6  -3   3     1526.24     1384.59     49.34 o 
   7  -3   3      702.92      657.27     53.71 o 
   8  -3   3     1135.27     1099.52     72.00 o 
   9  -3   3        3.32        0.69     12.49 o 
  10  -3   3        1.94        1.32     13.42 o 
  11  -3   3       54.63       42.53     24.43 o 
  12  -3   3       19.76        0.60     24.88 o 
 -12  -2   3       59.88       56.76     33.88 o 
 -11  -2   3       69.13      120.62     36.78 o 
  -9  -2   3        2.63        9.09     20.49 o 
  -8  -2   3      643.43      620.85     35.19 o 
  -7  -2   3     1501.33     1529.84     54.84 o 
  -6  -2   3        3.40       -5.40     11.29 o 
  -4  -2   3    16370.97    18459.92    506.37 o 
  -3  -2   3     2346.20     2270.21     78.95 o 
  -2  -2   3     3742.78     4086.23    124.72 o 
  -1  -2   3     2726.40     3094.88     98.84 o 
   0  -2   3     1259.86     1386.29     55.36 o 
   1  -2   3    24514.70    26267.82    703.94 o 
   2  -2   3    18808.57    19735.71    373.63 o 
   3  -2   3      470.63      424.45     29.73 o 
   4  -2   3      649.19      835.30     31.65 o 
   5  -2   3      234.28      198.81     19.29 o 
   6  -2   3      652.86      579.15     36.23 o 
   7  -2   3     4754.42     4411.51    327.44 o 
   8  -2   3      676.34      685.16     37.65 o 
   9  -2   3        0.12        7.40     10.87 o 
  10  -2   3        4.86       12.56     15.09 o 
  11  -2   3       87.46       85.14     35.58 o 
  12  -2   3       83.00      104.93     36.78 o 
 -12  -1   3       65.35      105.93     44.07 o 
 -11  -1   3       15.54       29.98     26.58 o 
 -10  -1   3       16.17       13.59     22.49 o 
  -9  -1   3      260.11      284.08     29.03 o 
  -8  -1   3      300.64      311.81     28.49 o 
  -7  -1   3     2182.10     1888.36     85.64 o 
  -6  -1   3      258.03      202.27     27.78 o 
  -5  -1   3      154.70      179.78     24.68 o 
  -4  -1   3     1188.77     1087.49     50.97 o 
  -3  -1   3     1543.38     1335.23     55.06 o 
  -2  -1   3     6118.53     6328.76    183.68 o 
  -1  -1   3       50.16       38.08     11.19 o 
   0  -1   3    33014.13    36266.78    962.27 o 
   1  -1   3     7536.41     8184.17    181.48 o 
   2  -1   3     6924.42     6874.76    113.49 o 
   3  -1   3    30797.48    33142.79    514.87 o 
   4  -1   3     1440.18     1608.46     34.62 o 
   5  -1   3     1495.98     1759.21     48.80 o 
   6  -1   3     1626.95     1621.14     38.87 o 
   7  -1   3       79.63       52.46     14.92 o 
   8  -1   3     1557.07     1536.78     57.69 o 
   9  -1   3       20.62       25.68     13.03 o 
  10  -1   3        5.07       -5.51     12.79 o 
  11  -1   3      644.31      755.11     77.95 o 
  12  -1   3        5.22       -4.30     26.88 o 
 -12   0   3        1.43        8.89     27.98 o 
 -11   0   3      149.95      160.59     43.27 o 
 -10   0   3       40.60       56.06     24.88 o 
  -9   0   3       14.36       14.16     11.82 o 
  -8   0   3     1228.13     1303.35     74.05 o 
  -7   0   3      358.30      370.86     40.87 o 
  -6   0   3      840.66      809.57     50.37 o 
  -5   0   3      606.80      718.63     44.77 o 
  -4   0   3     1477.10     1654.62     69.95 o 
  -3   0   3    18270.21    18001.13    494.58 o 
  -2   0   3       85.34       55.36     12.19 o 
  -1   0   3      162.02      147.40     15.19 o 
   0   0   3     7242.08     7890.12    158.98 o 
   1   0   3     3662.95     4133.32     70.22 o 
   2   0   3    13892.00    14198.37    275.51 o 
   3   0   3      210.98      307.80     11.98 o 
   4   0   3       62.78       65.43      6.87 o 
   5   0   3       20.94       70.54     11.05 o 
   6   0   3      239.59      263.81     14.75 o 
   7   0   3     3214.21     3016.17    162.14 o 
   8   0   3     1187.07     1172.52     48.27 o 
   9   0   3        0.94      -16.39     10.92 o 
  10   0   3       41.80       31.18     26.98 o 
  11   0   3        5.09        4.80     23.18 o 
  12   0   3      466.57      531.85     73.75 o 
 -11   1   3      350.57      347.67     56.06 o 
 -10   1   3      137.73      106.62     23.10 o 
  -9   1   3       16.71       15.63     13.54 o 
  -8   1   3      640.98      637.09     36.50 o 
  -7   1   3      820.19      870.03     56.76 o 
  -6   1   3      537.31      572.43     42.77 o 
  -5   1   3      123.71      130.91     23.88 o 
  -4   1   3      624.63      563.33     37.48 o 
  -3   1   3       48.34      112.93     18.79 o 
  -2   1   3    32408.41    33402.14    894.02 o 
  -1   1   3     2877.79     3014.07     68.45 o 
   0   1   3       21.80       39.02      4.22 o 
   1   1   3      326.36      303.59     11.24 o 
   2   1   3    93868.19    94567.85   2617.53 o 
   3   1   3       83.89       54.58      7.04 o 
   4   1   3       68.96      125.31      9.37 o 
   5   1   3      158.88      227.39     18.15 o 
   6   1   3     2129.65     2189.18     54.65 o 
   7   1   3       96.83      113.18     12.59 o 
   8   1   3      433.85      457.32     30.19 o 
   9   1   3     1643.03     1551.09     94.64 o 
  10   1   3      741.99      617.30     68.85 o 
  11   1   3        5.46       22.98     26.78 o 
  12   1   3      543.33      531.35     72.75 o 
 -11   2   3      200.82      308.10     52.67 o 
 -10   2   3      403.68      382.51     37.01 o 
  -9   2   3      223.84      299.12     39.87 o 
  -8   2   3      499.59      406.31     32.61 o 
  -7   2   3        5.29       -7.71      9.04 o 
  -6   2   3      165.02      223.23     22.24 o 
  -5   2   3     1491.50     1461.24     70.55 o 
  -4   2   3     2557.58     2724.42    102.63 o 
  -3   2   3      444.92      603.01     36.78 o 
  -2   2   3     1273.74     1187.36     44.32 o 
  -1   2   3      621.96      575.15     26.68 o 
   0   2   3     1758.28     1790.81     33.71 o 
   1   2   3      150.33      147.57      8.09 o 
   2   2   3    50308.63    53621.55    823.76 o 
   3   2   3     6919.34     6651.19    112.33 o 
   4   2   3     1416.29     1424.01     33.13 o 
   5   2   3     3378.65     3366.48     66.53 o 
   6   2   3       23.14       29.94      7.14 o 
   7   2   3     1912.79     1803.68     45.72 o 
   8   2   3      489.68      469.67     30.39 o 
   9   2   3      536.12      575.12     64.16 o 
  10   2   3     1048.79      965.47     77.55 o 
  11   2   3      100.36       89.64     34.58 o 
  12   2   3        4.20      -17.09     21.99 o 
 -11   3   3      189.55      196.37     43.17 o 
 -10   3   3        3.56       13.29     20.89 o 
  -9   3   3      446.26      385.61     34.20 o 
  -8   3   3     1558.25     1456.30     71.65 o 
  -7   3   3      551.40      506.29     31.69 o 
  -6   3   3      578.52      569.92     30.98 o 
  -5   3   3       10.40        2.55      7.73 o 
  -4   3   3     1010.99      886.44     31.59 o 
  -3   3   3     4622.43     5109.80     90.21 o 
  -2   3   3     1444.14     1480.06     31.06 o 
  -1   3   3      946.41      856.40     28.58 o 
   0   3   3      423.97      435.50     12.79 o 
   1   3   3    37174.45    41827.50    644.02 o 
   2   3   3    14710.08    16175.79    317.19 o 
   3   3   3     8100.90     7760.80    165.14 o 
   4   3   3      722.79      711.54     28.50 o 
   5   3   3      177.06      160.38     21.04 o 
   6   3   3       47.21       57.54      8.77 o 
   7   3   3        0.64        5.43      9.12 o 
   8   3   3      816.93      814.23     76.40 o 
   9   3   3      477.70      455.90     60.06 o 
  10   3   3        7.15       -4.20     22.69 o 
  11   3   3      277.92      372.86     63.26 o 
  12   3   3        0.26      -20.09     19.49 o 
 -11   4   3       74.18      103.23     35.58 o 
 -10   4   3      140.04      205.77     41.77 o 
  -9   4   3      504.95      499.47     58.26 o 
  -8   4   3      102.23      131.61     21.13 o 
  -7   4   3      233.37      192.29     21.97 o 
  -6   4   3     1605.96     1370.41     47.91 o 
  -5   4   3     5060.92     5153.94    116.99 o 
  -4   4   3     1280.35     1323.01     33.14 o 
  -3   4   3     1596.59     1664.68     36.25 o 
  -2   4   3        4.74        9.30      3.02 o 
  -1   4   3      174.92      148.29     13.43 o 
   0   4   3     8365.74     8667.31    179.54 o 
   1   4   3       82.28       75.84      8.64 o 
   2   4   3      862.68      913.24     27.35 o 
   3   4   3     3638.85     3404.45     75.30 o 
   4   4   3     1510.58     1330.05     34.42 o 
   5   4   3     1564.08     1725.46     78.60 o 
   6   4   3       17.69       27.88     13.39 o 
   7   4   3     2155.19     2034.13     67.99 o 
   8   4   3       16.25       34.70     14.05 o 
   9   4   3     1256.34     1327.23     89.94 o 
  10   4   3       54.19       -7.99     21.69 o 
  11   4   3      189.94      188.78     47.17 o 
  12   4   3       12.64       21.99     26.68 o 
 -11   5   3        3.48       41.57     29.38 o 
 -10   5   3       78.65      108.93     34.18 o 
  -9   5   3       46.68       65.06     27.88 o 
  -8   5   3     2581.88     2182.17    108.83 o 
  -7   5   3     2482.51     2538.34    115.82 o 
  -6   5   3     1208.16     1068.02     42.27 o 
  -5   5   3     4109.85     3944.23     93.91 o 
  -4   5   3      536.08      545.45     28.71 o 
  -3   5   3      154.84      163.55      9.71 o 
  -2   5   3      149.76      197.79     16.59 o 
  -1   5   3       42.55       91.36     11.80 o 
   0   5   3      126.59      169.93     14.06 o 
   1   5   3     2801.15     2912.93     69.76 o 
   2   5   3      334.22      358.97     29.38 o 
   3   5   3     9544.29    10240.33    207.06 o 
   4   5   3     1918.66     2006.59     86.44 o 
   5   5   3     1685.58     1468.54     71.75 o 
   6   5   3        0.35      -10.19      9.59 o 
   7   5   3      402.97      381.75     40.07 o 
   8   5   3      223.10      198.64     25.98 o 
   9   5   3      180.75      176.93     26.53 o 
  10   5   3      781.40      790.58     80.95 o 
  11   5   3       64.04       43.27     32.08 o 
  12   5   3      258.19      214.76     50.17 o 
 -11   6   3        3.06      -23.38     20.79 o 
 -10   6   3        5.77      -15.49     21.39 o 
  -9   6   3       95.05      132.01     33.58 o 
  -8   6   3      996.60      905.81     67.66 o 
  -7   6   3      227.31      287.31     43.67 o 
  -6   6   3     3358.12     3378.79    137.51 o 
  -5   6   3      251.21      240.07     23.94 o 
  -4   6   3     2795.49     2824.72     57.65 o 
  -3   6   3     1570.02     1571.96     91.89 o 
  -2   6   3      750.32      802.75     32.75 o 
  -1   6   3     7048.84     7068.56    154.87 o 
   0   6   3      407.17      455.83     27.18 o 
   1   6   3     2555.68     2449.12     62.65 o 
   2   6   3      101.41      123.16     11.21 o 
   3   6   3     3007.58     3449.53     77.20 o 
   4   6   3      193.06      178.38     27.28 o 
   5   6   3        3.58        2.40     10.99 o 
   6   6   3      144.63      144.41     28.58 o 
   7   6   3      392.97      389.35     42.87 o 
   8   6   3     3032.05     2844.64    125.72 o 
   9   6   3     3813.22     3529.80    194.07 o 
  10   6   3        5.85       27.28     28.28 o 
  11   6   3       83.41       73.45     34.98 o 
  12   6   3      187.93      331.88     62.06 o 
 -11   7   3       80.10       97.14     35.88 o 
 -10   7   3      312.78      251.64     50.17 o 
  -9   7   3        6.91       -8.99     18.09 o 
  -8   7   3      281.95      256.73     45.47 o 
  -7   7   3      132.90      130.41     32.58 o 
  -6   7   3      896.56      850.09     39.02 o 
  -5   7   3     3215.62     3017.02     93.84 o 
  -4   7   3        6.27        0.93      8.29 o 
  -3   7   3     1382.21     1381.83     48.12 o 
  -2   7   3     3306.42     3400.26     88.42 o 
  -1   7   3     2680.80     2733.35     73.78 o 
   0   7   3     3109.49     2851.42     74.09 o 
   1   7   3        7.06        9.20      6.79 o 
   2   7   3       41.07       29.08      7.84 o 
   3   7   3       62.61       75.50      7.67 o 
   4   7   3        1.95       28.08     15.89 o 
   5   7   3     1773.76     1979.41     94.44 o 
   6   7   3      101.84       86.64     24.58 o 
   7   7   3      638.25      618.40     52.17 o 
   8   7   3      333.04      339.58     45.87 o 
   9   7   3      342.05      385.45     49.97 o 
  10   7   3       70.35       66.99     22.91 o 
  11   7   3      319.31      276.52     57.16 o 
 -10   8   3       54.09       67.46     31.08 o 
  -9   8   3       81.34       93.14     31.28 o 
  -8   8   3       49.69       45.07     23.48 o 
  -7   8   3       46.66       54.06     24.38 o 
  -6   8   3        2.13       -1.50     15.29 o 
  -5   8   3      321.82      340.66     27.32 o 
  -4   8   3     1077.52     1054.98     43.21 o 
  -3   8   3       77.79       72.71     14.08 o 
  -2   8   3      253.26      231.84     21.75 o 
  -1   8   3     1525.08     1373.36     93.04 o 
   0   8   3     1355.26     1216.64     42.70 o 
   1   8   3     3407.03     3356.91     84.92 o 
   2   8   3      358.83      342.78     28.88 o 
   3   8   3        4.29        0.70     11.29 o 
   4   8   3      157.63      140.61     29.68 o 
   5   8   3       95.88      144.61     31.68 o 
   6   8   3      402.07      363.06     44.97 o 
   7   8   3     1623.30     1594.76     90.34 o 
   8   8   3     1162.89     1041.02     74.35 o 
   9   8   3      257.65      196.67     41.07 o 
  10   8   3        1.82       31.17     29.23 o 
  11   8   3      110.02       72.05     40.07 o 
 -10   9   3      239.53      285.61     57.16 o 
  -9   9   3        1.49       21.59     26.48 o 
  -8   9   3      358.18      337.68     53.96 o 
  -7   9   3       69.83       95.04     31.08 o 
  -6   9   3      108.80      115.52     33.68 o 
  -5   9   3      210.01      221.55     24.11 o 
  -4   9   3      646.19      586.95     32.60 o 
  -3   9   3       32.57       28.42     11.29 o 
  -2   9   3       78.03       79.51     14.15 o 
  -1   9   3     5747.83     5628.80    134.85 o 
   0   9   3     1880.64     1753.51     88.69 o 
   1   9   3      542.46      471.31     26.71 o 
   2   9   3       62.42       55.71     11.54 o 
   3   9   3     1744.36     1644.92     86.54 o 
   4   9   3      389.75      348.27     43.67 o 
   5   9   3      103.49      102.43     28.68 o 
   6   9   3       54.56       42.97     22.89 o 
   7   9   3      316.53      313.10     45.67 o 
   8   9   3       51.72       90.64     33.38 o 
   9   9   3       37.37       26.98     27.48 o 
  10   9   3      147.61      151.50     42.97 o 
 -10  10   3      124.64      154.60     43.97 o 
  -9  10   3      369.11      541.55     73.55 o 
  -8  10   3       17.42       15.69     22.19 o 
  -7  10   3        3.07        7.40     24.88 o 
  -6  10   3      150.64      123.32     36.48 o 
  -5  10   3      327.37      342.16     30.09 o 
  -4  10   3      367.47      401.38     31.24 o 
  -3  10   3      769.99      814.48     39.74 o 
  -2  10   3      393.75      448.08     30.17 o 
  -1  10   3       11.14       13.79     10.16 o 
   0  10   3      992.17      922.07     39.41 o 
   1  10   3      810.37      774.49     35.08 o 
   2  10   3     2139.28     1839.60     95.24 o 
   3  10   3     2468.51     2375.65    113.43 o 
   4  10   3       19.27       37.58     22.59 o 
   5  10   3        2.54       14.89     21.79 o 
   6  10   3      944.25      882.82     68.46 o 
   7  10   3      280.48      240.04     44.87 o 
   8  10   3      143.31      137.11     37.58 o 
   9  10   3        0.49       27.48     29.38 o 
  10  10   3      137.65      119.02     40.67 o 
  -9  11   3      391.31      507.77     71.25 o 
  -8  11   3       22.37       35.28     29.48 o 
  -7  11   3       13.61      -14.09     23.88 o 
  -6  11   3      479.81      616.20     69.25 o 
  -5  11   3        3.58       -9.19     18.59 o 
  -4  11   3        3.62        8.11     12.18 o 
  -3  11   3      238.36      268.28     28.18 o 
  -2  11   3      768.31      661.37     36.77 o 
  -1  11   3       82.84       88.51     25.68 o 
   0  11   3      151.91      118.08     19.41 o 
   1  11   3      141.51      106.23     29.38 o 
   2  11   3      220.25      269.22     42.17 o 
   3  11   3     1425.03     1433.16     86.34 o 
   4  11   3     3526.51     3063.40    140.31 o 
   5  11   3        3.80       24.78     21.89 o 
   6  11   3      669.12      652.27     67.56 o 
   7  11   3       25.95       24.28     25.98 o 
   8  11   3        0.66       -6.70     24.18 o 
   9  11   3       40.81       13.49     27.38 o 
  -8  12   3      434.30      463.20     69.65 o 
  -7  12   3      284.95      176.38     44.67 o 
  -6  12   3       89.38       48.07     29.08 o 
  -5  12   3        9.30       10.39     25.68 o 
  -4  12   3       30.65       80.05     20.05 o 
  -3  12   3      150.85      176.21     24.87 o 
  -2  12   3       18.01       16.57     13.07 o 
  -1  12   3        0.03       -1.18     14.59 o 
   0  12   3        3.39      -16.79     11.19 o 
   1  12   3     6633.50     6518.14    241.74 o 
   2  12   3        1.10        9.09     19.79 o 
   3  12   3       44.22       31.48     23.28 o 
   4  12   3      138.41      151.10     37.58 o 
   5  12   3      331.54      305.60     49.77 o 
   6  12   3      691.05      705.54     71.65 o 
   7  12   3       22.53       25.68     28.48 o 
   8  12   3       23.64       14.79     26.48 o 
   9  12   3      425.90      391.74     63.36 o 
  -8  13   3       95.25       67.66     36.08 o 
  -7  13   3       38.21       24.18     28.48 o 
  -6  13   3      981.38      883.32     75.95 o 
  -5  13   3      105.75      117.62     37.88 o 
  -4  13   3      274.07      404.74     58.26 o 
  -3  13   3      778.81      842.80     46.21 o 
  -2  13   3        9.93       -6.16     13.36 o 
  -1  13   3      296.32      309.18     31.34 o 
   0  13   3        0.80       21.09     23.38 o 
   1  13   3       10.18       -9.59     17.79 o 
   2  13   3      686.13      595.41     63.56 o 
   3  13   3       47.50       40.77     25.58 o 
   4  13   3       35.72       49.17     24.68 o 
   5  13   3      632.09      628.49     69.55 o 
   6  13   3       10.88       28.78     26.68 o 
   7  13   3      514.38      605.00     72.75 o 
   8  13   3       40.20       31.18     31.38 o 
  -7  14   3       29.66       20.39     30.98 o 
  -6  14   3       22.65       -0.80     25.68 o 
  -5  14   3      383.02      382.95     59.66 o 
  -4  14   3      989.13      974.26     76.05 o 
  -3  14   3       22.95       73.55     21.99 o 
  -2  14   3       22.48       41.03     18.92 o 
  -1  14   3       51.13       77.15     29.68 o 
   0  14   3        6.83       25.08     25.48 o 
   1  14   3     1584.04     1510.01     97.44 o 
   2  14   3        0.97       -2.30     21.29 o 
   3  14   3      714.08      563.43     66.96 o 
   4  14   3      178.56      199.57     42.37 o 
   5  14   3       26.87      -28.63     19.09 o 
   6  14   3      351.67      378.95     60.36 o 
   7  14   3        5.87      -12.89     25.28 o 
  -6  15   3      114.61      141.71     44.97 o 
  -5  15   3        0.10        1.90     26.78 o 
  -4  15   3      279.50      318.69     55.16 o 
  -3  15   3      527.38      601.81     66.26 o 
  -2  15   3       11.58        3.89     18.26 o 
  -1  15   3       72.19       43.77     28.58 o 
   0  15   3        2.27       13.49     23.68 o 
   1  15   3      918.53      922.60     77.85 o 
   2  15   3       87.08      147.40     42.07 o 
   3  15   3       11.26      -14.99     23.08 o 
   4  15   3       20.72       41.77     28.58 o 
   5  15   3      250.67      240.24     49.47 o 
   6  15   3       50.34       59.86     32.68 o 
  -4  16   3       44.11       57.06     33.08 o 
  -3  16   3       21.67       35.88     29.98 o 
  -2  16   3       81.01      151.20     41.57 o 
  -1  16   3       90.04       89.34     37.98 o 
   0  16   3      416.32      428.62     62.96 o 
   1  16   3       24.49       37.38     31.48 o 
   2  16   3      109.08      132.01     44.17 o 
   3  16   3      380.86      488.68     70.25 o 
   4  16   3      104.77      126.92     40.57 o 
   5  16   3       47.16       82.75     37.88 o 
  -1  17   3       12.73       25.08     33.38 o 
   0  17   3        5.50       18.89     29.28 o 
   1  17   3      324.17      360.56     62.46 o 
   2  17   3       11.79       24.08     28.68 o 
   3  17   3      137.08       99.83     39.77 o 
  -3 -16   4       14.49       16.19     32.88 o 
  -2 -16   4      553.25      659.07     76.25 o 
  -1 -16   4       27.13       13.89     30.28 o 
   0 -16   4        6.33       14.69     29.48 o 
   3 -16   4       32.46       36.78     29.98 o 
   4 -16   4        8.47       -6.30     29.08 o 
  -5 -15   4       59.77      114.72     44.57 o 
  -4 -15   4      860.25      832.76     89.64 o 
  -3 -15   4      223.73      223.05     51.37 o 
  -2 -15   4      832.62      919.90     80.35 o 
  -1 -15   4      194.08      187.28     41.37 o 
   0 -15   4       48.21       57.16     29.28 o 
   2 -15   4       49.78       92.84     35.88 o 
   3 -15   4       48.48       43.87     30.88 o 
   4 -15   4       11.92       27.88     28.18 o 
   5 -15   4       44.62       85.64     38.67 o 
  -6 -14   4       20.16       24.58     32.08 o 
  -5 -14   4      115.99      106.83     40.07 o 
  -4 -14   4      121.22       86.04     35.88 o 
  -3 -14   4      796.97      772.49     79.15 o 
  -2 -14   4      384.58      468.69     61.86 o 
  -1 -14   4      815.76      740.52     67.36 o 
   0 -14   4       44.48       65.06     30.58 o 
   1 -14   4        1.23       11.70     32.83 o 
   2 -14   4      118.72      162.49     36.68 o 
   3 -14   4      488.32      449.71     60.76 o 
   4 -14   4       60.25       59.06     29.98 o 
   5 -14   4       93.82      189.78     47.57 o 
   6 -14   4        1.39       40.47     31.48 o 
   7 -14   4      144.56      151.50     44.37 o 
  -7 -13   4       50.65        3.70     31.78 o 
  -6 -13   4       13.17       35.18     30.48 o 
  -5 -13   4      201.37      242.54     51.97 o 
  -4 -13   4      441.50      482.38     66.46 o 
  -3 -13   4       29.96       38.47     25.48 o 
  -2 -13   4     2987.75     2816.86    140.01 o 
  -1 -13   4      419.21      506.37     59.56 o 
   0 -13   4       69.40       77.47     19.57 o 
   1 -13   4       87.42      120.50     22.84 o 
   2 -13   4        3.95       -7.69     21.69 o 
   3 -13   4      808.46      762.00     64.86 o 
   4 -13   4      483.49      506.47     62.86 o 
   5 -13   4        5.19       16.69     26.38 o 
   6 -13   4        0.09        0.40     25.48 o 
   7 -13   4        5.43        3.10     25.48 o 
   8 -13   4        2.07       41.47     32.88 o 
  -8 -12   4       68.96       33.28     37.18 o 
  -7 -12   4       85.51       76.25     37.98 o 
  -6 -12   4       27.62        2.40     27.48 o 
  -5 -12   4       26.21       36.48     30.08 o 
  -4 -12   4      210.69      244.94     47.67 o 
  -3 -12   4        2.75      -13.39     18.49 o 
  -2 -12   4     1019.74      986.05     74.25 o 
  -1 -12   4     1015.97     1037.82     74.05 o 
   0 -12   4       47.37       83.84     19.20 o 
   1 -12   4      324.19      356.88     35.18 o 
   2 -12   4      493.50      521.22     37.56 o 
   3 -12   4      170.88      252.53     45.27 o 
   4 -12   4      128.05      113.73     35.18 o 
   5 -12   4      512.12      530.85     65.46 o 
   6 -12   4       97.29       94.74     34.98 o 
   7 -12   4       25.02       28.08     30.88 o 
   8 -12   4        8.62       14.99     25.58 o 
   9 -12   4       15.94       43.07     28.48 o 
  -8 -11   4        2.26        2.00     29.18 o 
  -7 -11   4     1275.85     1512.81    111.33 o 
  -6 -11   4      138.94      217.06     52.97 o 
  -5 -11   4       36.31       60.16     28.88 o 
  -4 -11   4      235.33      212.76     42.67 o 
  -3 -11   4      698.98      659.97     60.66 o 
  -2 -11   4      178.91      165.99     35.08 o 
  -1 -11   4     1671.63     1614.72     59.86 o 
   0 -11   4      246.89      220.54     25.79 o 
   1 -11   4      308.63      387.99     47.02 o 
   2 -11   4       22.07        5.99     13.66 o 
   3 -11   4     3994.79     3714.37    152.00 o 
   4 -11   4      945.89      975.96     70.55 o 
   5 -11   4      117.83       78.35     30.18 o 
   6 -11   4      757.49      680.36     72.55 o 
   7 -11   4       48.47       92.64     34.38 o 
   8 -11   4       21.95       11.69     21.89 o 
   9 -11   4        0.43       33.08     27.28 o 
  -9 -10   4       32.14        8.89     32.98 o 
  -8 -10   4        4.07       14.89     31.78 o 
  -7 -10   4      142.18      115.92     43.87 o 
  -6 -10   4     1195.90     1139.75     90.64 o 
  -5 -10   4      359.02      419.73     60.26 o 
  -4 -10   4      163.97      258.13     46.97 o 
  -3 -10   4      156.59      107.73     32.48 o 
  -2 -10   4      175.66      187.94     33.48 o 
  -1 -10   4      809.08      783.26     50.97 o 
   0 -10   4     1034.20     1023.54    132.91 o 
   1 -10   4     1976.96     1939.47    116.47 o 
   2 -10   4     2057.72     1863.18    173.04 o 
   3 -10   4      485.16      438.31     49.97 o 
   4 -10   4      516.02      565.53     58.96 o 
   5 -10   4     2626.33     2317.18    116.12 o 
   6 -10   4      172.48      174.99     41.97 o 
   7 -10   4      266.90      258.33     49.37 o 
   8 -10   4      108.79      113.13     35.78 o 
   9 -10   4       41.40       78.25     32.38 o 
  10 -10   4      148.32      137.21     43.07 o 
  -9  -9   4        9.66       20.29     33.28 o 
  -8  -9   4       88.75      206.27     52.27 o 
  -7  -9   4      311.51      337.58     59.96 o 
  -6  -9   4      599.79      716.63     77.35 o 
  -5  -9   4     1392.30     1310.14     91.14 o 
  -4  -9   4     2880.42     2867.12    138.41 o 
  -3  -9   4        0.70       -9.81     12.39 o 
  -2  -9   4      632.86      659.48     34.65 o 
  -1  -9   4        2.79       -1.39     10.49 o 
   0  -9   4      200.75      174.22     20.94 o 
   1  -9   4       64.01       48.61     13.44 o 
   2  -9   4      465.61      420.83     28.07 o 
   3  -9   4      576.32      539.99     30.76 o 
   4  -9   4       49.18       48.07     23.18 o 
   5  -9   4        1.96       -1.70     20.49 o 
   6  -9   4     1119.03     1074.20     76.25 o 
   7  -9   4       57.61       82.85     30.28 o 
   8  -9   4       72.66       98.07     30.18 o 
   9  -9   4      109.42      102.17     23.11 o 
  10  -9   4      147.56      240.14     48.87 o 
 -10  -8   4       47.47       74.75     37.38 o 
  -9  -8   4      221.10      227.45     55.06 o 
  -8  -8   4      116.58      113.53     40.97 o 
  -7  -8   4       67.34       41.97     30.48 o 
  -6  -8   4      408.95      521.76     64.46 o 
  -5  -8   4     2075.03     2099.53    115.92 o 
  -4  -8   4      250.91      265.13     43.67 o 
  -3  -8   4       22.71       27.41     13.91 o 
  -2  -8   4       11.26       18.25     18.54 o 
  -1  -8   4     4050.42     4012.73    131.26 o 
   0  -8   4      265.18      269.31     23.13 o 
   1  -8   4        5.76       -6.35     11.14 o 
   2  -8   4       18.44       15.51      9.00 o 
   3  -8   4      463.98      482.68     36.33 o 
   4  -8   4     2005.16     1746.06     87.94 o 
   5  -8   4      449.49      465.40     52.37 o 
   6  -8   4      872.29      826.41     47.07 o 
   7  -8   4        1.65        1.84     12.48 o 
   8  -8   4        1.95        0.85     13.16 o 
   9  -8   4     1097.78      925.45     49.12 o 
  10  -8   4      275.41      266.23     32.91 o 
  11  -8   4        1.24        5.50     23.28 o 
 -10  -7   4      447.02      485.58     71.45 o 
  -9  -7   4       52.18      125.02     43.47 o 
  -8  -7   4        0.15        3.00     24.18 o 
  -7  -7   4      384.50      403.94     59.86 o 
  -6  -7   4      205.33      260.23     47.37 o 
  -5  -7   4     1252.95     1210.91     82.35 o 
  -4  -7   4     4255.42     4081.14    106.85 o 
  -3  -7   4      581.44      651.61     34.40 o 
  -2  -7   4     3630.10     3703.68     96.10 o 
  -1  -7   4     1010.39     1363.55     47.48 o 
   0  -7   4     3323.66     2992.29    178.43 o 
   1  -7   4     1466.18     1441.98     47.84 o 
   2  -7   4       98.47       94.71     14.08 o 
   3  -7   4      326.06      311.26     20.81 o 
   4  -7   4     2054.70     1771.84     86.54 o 
   5  -7   4     2555.87     2591.15     88.49 o 
   6  -7   4     1452.51     1294.78     50.54 o 
   7  -7   4      380.53      346.92     34.73 o 
   8  -7   4       60.49       31.29     15.04 o 
   9  -7   4        8.61       20.97     14.85 o 
  10  -7   4      371.83      406.15     38.58 o 
  11  -7   4      105.01      120.55     24.68 o 
 -11  -6   4      704.82      820.76     87.94 o 
 -10  -6   4       22.34       25.58     31.38 o 
  -9  -6   4      455.47      422.62     63.16 o 
  -8  -6   4      327.33      409.33     59.66 o 
  -7  -6   4       11.98       26.38     24.98 o 
  -6  -6   4      160.38      213.96     42.07 o 
  -5  -6   4        9.59       -6.57     12.92 o 
  -4  -6   4     1017.09      930.28     41.46 o 
  -3  -6   4      222.08      206.40     21.60 o 
  -2  -6   4       54.02       47.74     13.61 o 
  -1  -6   4     4955.53     4553.00    109.59 o 
   0  -6   4     3352.42     3184.27     82.01 o 
   1  -6   4     2411.05     2236.59    122.67 o 
   2  -6   4     2412.02     2400.35     85.99 o 
   3  -6   4       43.61       55.45     13.49 o 
   4  -6   4     1527.25     1456.58     36.01 o 
   5  -6   4      685.96      590.12     33.73 o 
   6  -6   4       13.63        8.47      9.94 o 
   7  -6   4        0.15        4.43     10.71 o 
   8  -6   4      258.82      252.85     28.39 o 
   9  -6   4      182.96      218.10     28.10 o 
  10  -6   4      513.36      502.74     41.56 o 
  11  -6   4      312.24      312.09     36.11 o 
 -11  -5   4        0.21      -25.58     24.58 o 
 -10  -5   4     1152.65     1188.42     94.44 o 
  -9  -5   4      394.77      449.71     63.66 o 
  -8  -5   4      697.34      708.54     72.15 o 
  -7  -5   4      891.56      856.54     69.75 o 
  -6  -5   4       62.64       59.80     16.31 o 
  -5  -5   4     2481.80     2487.66     73.62 o 
  -4  -5   4       55.68       71.22     15.16 o 
  -3  -5   4       34.22       43.87     13.70 o 
  -2  -5   4       43.31       86.78     39.27 o 
  -1  -5   4     2596.56     3209.93     81.87 o 
   0  -5   4     7486.07     7109.79    155.42 o 
   1  -5   4     9392.66     9372.29    197.67 o 
   2  -5   4      393.76      381.58     20.14 o 
   3  -5   4     1804.26     1951.07     56.66 o 
   4  -5   4     2549.73     2453.63     50.96 o 
   5  -5   4      698.47      749.07     34.53 o 
   6  -5   4       47.12       34.28     12.69 o 
   7  -5   4      147.80      151.19     20.96 o 
   8  -5   4        1.69        8.12     11.76 o 
   9  -5   4      352.83      332.64     32.97 o 
  10  -5   4       19.66       12.11     14.86 o 
  11  -5   4       52.07       54.21     19.75 o 
  12  -5   4       52.17       73.86     24.94 o 
 -10  -4   4       96.87      118.92     37.18 o 
  -9  -4   4      568.86      610.20     68.95 o 
  -8  -4   4     1948.39     1895.76    108.33 o 
  -7  -4   4      142.41      143.91     35.18 o 
  -6  -4   4      287.58      283.64     24.51 o 
  -5  -4   4      440.17      410.08     26.74 o 
  -4  -4   4     3909.25     4263.10    173.04 o 
  -3  -4   4      304.45      406.48     28.53 o 
  -2  -4   4     3568.02     3910.64    127.82 o 
  -1  -4   4       25.80       31.08     16.79 o 
   0  -4   4     5917.03     5989.60    132.28 o 
   1  -4   4      115.77      196.13     15.44 o 
   2  -4   4     3600.70     3323.38     78.98 o 
   3  -4   4      276.44      237.88     12.31 o 
   4  -4   4       47.75       82.85     13.77 o 
   5  -4   4      595.22      519.97     28.43 o 
   6  -4   4       43.19       44.79     16.29 o 
   7  -4   4     1246.98     1154.76     54.71 o 
   8  -4   4     1598.83     1621.55     61.17 o 
   9  -4   4      254.38      289.17     31.62 o 
  10  -4   4       52.16       47.27     21.29 o 
  11  -4   4      601.30      528.23     44.65 o 
  12  -4   4        1.37       -1.30     28.28 o 
 -10  -3   4      361.62      364.76     57.46 o 
  -9  -3   4     1089.90     1125.96     83.15 o 
  -8  -3   4      337.80      289.81     46.17 o 
  -7  -3   4     1969.70     1937.00     64.44 o 
  -6  -3   4      287.42      289.61     49.52 o 
  -5  -3   4     2420.76     2333.27     88.54 o 
  -4  -3   4       12.80       44.67     14.59 o 
  -3  -3   4      212.76      263.13     25.48 o 
  -2  -3   4      400.43      403.04     31.08 o 
  -1  -3   4      144.37      182.78     23.78 o 
   0  -3   4     6120.01     7233.17    213.66 o 
   1  -3   4      253.81      203.97     24.28 o 
   2  -3   4     2753.82     2568.92     92.54 o 
   3  -3   4      170.51      135.02      8.94 o 
   4  -3   4     2517.24     2552.29     68.08 o 
   5  -3   4       28.09       16.22     15.04 o 
   6  -3   4     4119.83     3981.09    101.96 o 
   7  -3   4       88.03       88.24     17.55 o 
   8  -3   4      799.48      733.73     44.82 o 
   9  -3   4      799.06      818.26     43.41 o 
  10  -3   4       75.04       31.36     16.27 o 
  11  -3   4        0.49        6.86     16.80 o 
  12  -3   4       10.19       26.38     27.08 o 
 -11  -2   4       15.68       38.57     31.38 o 
 -10  -2   4      513.73      540.35     62.76 o 
  -9  -2   4       16.76       19.59     23.08 o 
  -8  -2   4     1496.25     1577.57     91.64 o 
  -7  -2   4      894.84      994.75     59.06 o 
  -6  -2   4      712.96      764.90     46.97 o 
  -5  -2   4     2499.05     2332.57     90.04 o 
  -4  -2   4     4883.35     5636.31    175.09 o 
  -3  -2   4     8169.45     8909.97    258.03 o 
  -2  -2   4      249.46      265.93     24.68 o 
  -1  -2   4      400.51      396.34     29.38 o 
   0  -2   4     1097.28     1322.43     57.36 o 
   1  -2   4     2644.47     2656.46     92.34 o 
   2  -2   4       10.71       39.89      9.19 o 
   3  -2   4       78.02       87.41     12.12 o 
   4  -2   4      442.82      448.93     41.57 o 
   5  -2   4      120.07      103.16     29.53 o 
   6  -2   4     3704.33     3426.78     90.66 o 
   7  -2   4      476.37      465.23     30.75 o 
   8  -2   4       25.07       21.06     12.91 o 
   9  -2   4      139.09      131.27     22.69 o 
  10  -2   4        8.01        8.91     12.97 o 
  11  -2   4       76.15      153.60     41.77 o 
  12  -2   4       16.86        2.60     24.18 o 
 -11  -1   4       54.68       52.57     30.48 o 
  -9  -1   4      156.70      170.91     26.23 o 
  -8  -1   4       38.19       23.38     19.59 o 
  -7  -1   4     1530.92     1563.08     78.25 o 
  -6  -1   4      567.47      520.56     39.97 o 
  -5  -1   4      316.40      308.10     32.28 o 
  -4  -1   4     9712.58     9924.01    290.71 o 
  -3  -1   4     6417.88     6938.66    207.26 o 
  -2  -1   4      509.79      389.75     26.98 o 
  -1  -1   4     9284.27     9547.75    269.92 o 
   0  -1   4    11582.67    12245.99    340.58 o 
   1  -1   4    16429.29    18578.25    351.28 o 
   2  -1   4     3719.99     3736.33     83.22 o 
   3  -1   4     4599.84     5318.84     92.48 o 
   4  -1   4     5773.86     6094.33    140.24 o 
   5  -1   4     1110.67     1029.77     36.60 o 
   6  -1   4       64.01       84.64      8.50 o 
   7  -1   4     6025.41     5901.36    140.85 o 
   8  -1   4      271.97      233.61     25.55 o 
   9  -1   4        3.78       -1.32     10.36 o 
  10  -1   4      736.67      716.23     72.85 o 
  11  -1   4        0.87       -1.40     25.88 o 
  12  -1   4      180.41      178.58     48.27 o 
 -11   0   4       24.19       43.67     27.88 o 
 -10   0   4       69.58      105.63     33.08 o 
  -9   0   4      446.85      469.09     52.07 o 
  -8   0   4        1.26      -19.34     12.89 o 
  -7   0   4      145.18      100.13     25.88 o 
  -6   0   4       83.48      152.70     28.98 o 
  -5   0   4      743.81      678.56     44.97 o 
  -4   0   4     3747.30     3676.29    127.62 o 
  -3   0   4     7511.22     7467.42    223.25 o 
  -2   0   4     6956.89     7587.34    222.25 o 
  -1   0   4     4145.75     4502.85    138.11 o 
   0   0   4      134.17      206.76     19.89 o 
   1   0   4     2905.21     3014.70     55.26 o 
   2   0   4    12979.38    14026.49    223.79 o 
   3   0   4       11.11       14.36      4.95 o 
   4   0   4     7734.58     8437.35    142.45 o 
   5   0   4     1054.42     1107.25     29.43 o 
   6   0   4     1811.01     1739.71     52.66 o 
   7   0   4      297.17      330.26     26.59 o 
   8   0   4      876.17      882.39     41.74 o 
   9   0   4      812.41      765.96     42.53 o 
  10   0   4      100.07       83.65     32.98 o 
  11   0   4      840.81      888.92     85.74 o 
  12   0   4        3.18       -6.80     24.68 o 
 -10   1   4       16.98       41.04     18.47 o 
  -9   1   4      323.98      343.94     33.71 o 
  -8   1   4     1273.83     1221.50     74.05 o 
  -7   1   4      274.69      306.10     40.77 o 
  -6   1   4      251.12      273.52     36.88 o 
  -5   1   4      288.13      295.81     35.18 o 
  -4   1   4     5154.27     6086.82    194.97 o 
  -3   1   4    16005.59    15955.66    447.51 o 
  -2   1   4      158.36      144.11     19.49 o 
  -1   1   4      434.96      415.89     29.78 o 
   0   1   4      917.42     1032.78     30.99 o 
   1   1   4     2079.84     2245.22     57.08 o 
   2   1   4     1256.43     1011.11     25.64 o 
   3   1   4       54.01       52.79      7.16 o 
   4   1   4     1197.31     1190.75     34.19 o 
   5   1   4     4039.87     4329.17     81.68 o 
   6   1   4        1.96        4.76      5.17 o 
   7   1   4      827.56      812.92     54.54 o 
   8   1   4      325.50      315.52     37.88 o 
   9   1   4      118.04       95.94     32.78 o 
  10   1   4       61.82       35.58     27.38 o 
  11   1   4      207.94      210.66     47.77 o 
  12   1   4      118.74      176.48     48.57 o 
 -11   2   4      228.62      273.42     51.77 o 
 -10   2   4       65.83       64.56     29.78 o 
  -9   2   4      170.34      174.62     26.49 o 
  -8   2   4      185.14      143.30     35.23 o 
  -7   2   4     1115.05     1093.33     46.29 o 
  -6   2   4       50.70       98.44     25.58 o 
  -5   2   4      171.47      224.15     31.98 o 
  -4   2   4      238.55      434.32     35.38 o 
  -3   2   4        2.66        3.30     10.09 o 
  -2   2   4     5877.60     5690.75    142.81 o 
  -1   2   4        2.06        6.98      4.67 o 
   0   2   4       21.97       20.28      4.03 o 
   1   2   4    39696.12    43657.84    672.76 o 
   2   2   4     4840.98     5417.14     93.83 o 
   3   2   4      655.82      588.15     18.81 o 
   4   2   4     3594.51     3685.04     69.56 o 
   5   2   4      162.93      175.59     12.84 o 
   6   2   4      767.41      729.14     24.58 o 
   7   2   4      119.94      141.70     16.28 o 
   8   2   4        5.35       22.19     20.49 o 
   9   2   4      803.74      802.67     68.06 o 
  10   2   4       92.58       94.54     35.88 o 
  11   2   4      211.61      254.13     53.27 o 
  12   2   4      224.11      261.33     52.77 o 
 -11   3   4      203.69      225.55     47.27 o 
 -10   3   4       53.86       68.36     29.68 o 
  -9   3   4      619.12      675.76     66.26 o 
  -8   3   4     1103.03     1045.56     47.64 o 
  -7   3   4      193.94      178.72     22.22 o 
  -6   3   4     1397.67     1275.02     46.84 o 
  -5   3   4        1.92       12.17      9.15 o 
  -4   3   4        9.33        4.31      9.24 o 
  -3   3   4       76.87       64.65     10.64 o 
  -2   3   4      245.44      246.83     17.07 o 
  -1   3   4        5.61       26.04     28.63 o 
   0   3   4      140.27      116.65      7.54 o 
   1   3   4     5635.56     5678.63     96.96 o 
   2   3   4    24954.87    25997.43    406.18 o 
   3   3   4      157.50      138.92     10.57 o 
   4   3   4       76.07       43.57      7.04 o 
   5   3   4      309.52      281.31     14.56 o 
   6   3   4       44.43       53.64      8.52 o 
   7   3   4       79.94       85.91     15.77 o 
   8   3   4     1696.15     1651.75     70.65 o 
   9   3   4       95.31      121.62     34.78 o 
  10   3   4      569.61      592.51     70.75 o 
  11   3   4      193.45      237.94     51.57 o 
  12   3   4        1.08       -9.29     25.38 o 
 -11   4   4        2.41       -9.79     22.09 o 
 -10   4   4       45.22      133.41     35.98 o 
  -9   4   4       84.06      112.13     34.38 o 
  -8   4   4     1392.71     1350.32     81.75 o 
  -7   4   4     1737.33     1717.05     98.09 o 
  -6   4   4     2607.55     2617.00     73.36 o 
  -5   4   4     3313.95     3271.96     84.79 o 
  -4   4   4      302.38      255.46     14.17 o 
  -3   4   4       39.97       63.35      6.87 o 
  -2   4   4     1042.15     1132.88     38.73 o 
  -1   4   4      144.60      129.74     13.55 o 
   0   4   4      714.49      814.31     20.52 o 
   1   4   4     2542.62     3032.08     57.54 o 
   2   4   4    11202.40    11767.47    191.44 o 
   3   4   4      405.08      332.94     16.14 o 
   4   4   4     5136.06     5561.94     99.49 o 
   5   4   4       22.19       31.25      6.16 o 
   6   4   4        2.71       -2.63      8.31 o 
   7   4   4      299.39      308.29     26.86 o 
   8   4   4      518.37      545.07     35.22 o 
   9   4   4      114.24      122.82     37.28 o 
  10   4   4      145.57       83.85     34.68 o 
  11   4   4      165.87      206.86     48.47 o 
  12   4   4       58.01       48.07     33.58 o 
 -11   5   4       83.52       81.15     35.58 o 
 -10   5   4      284.04      313.69     53.86 o 
  -9   5   4       47.13       81.85     30.38 o 
  -8   5   4      460.25      517.06     58.76 o 
  -7   5   4       66.40       79.55     26.38 o 
  -6   5   4      257.02      270.72     39.97 o 
  -5   5   4     2457.29     2335.19     63.10 o 
  -4   5   4     1976.74     2134.47     46.69 o 
  -3   5   4        6.72        8.44      3.99 o 
  -2   5   4      929.60      942.43     43.22 o 
  -1   5   4      177.33      197.26     17.21 o 
   0   5   4     6474.03     6505.80    186.48 o 
   1   5   4      225.74      181.40     14.53 o 
   2   5   4     3975.28     4371.59     97.94 o 
   3   5   4     1836.78     1738.23     46.30 o 
   4   5   4     3760.62     3505.95     79.03 o 
   5   5   4       43.44       51.77     16.49 o 
   6   5   4       90.72       68.94     15.12 o 
   7   5   4      218.83      219.55     24.51 o 
   8   5   4      441.96      392.19     33.23 o 
   9   5   4     2433.24     2318.02     81.51 o 
  10   5   4       94.20       56.86     33.58 o 
  11   5   4      368.03      402.04     65.26 o 
  12   5   4       39.63       33.08     31.38 o 
 -11   6   4       50.82       32.98     27.88 o 
 -10   6   4        3.02       17.39     23.18 o 
  -9   6   4      317.36      364.46     53.86 o 
  -8   6   4      863.85      849.34     66.66 o 
  -7   6   4     2663.52     2361.85    114.03 o 
  -6   6   4     4089.50     4006.88    156.90 o 
  -5   6   4     1659.98     1625.83     56.00 o 
  -4   6   4      634.29      657.97     32.11 o 
  -3   6   4      940.54      976.31     38.73 o 
  -2   6   4      626.33      896.15     39.82 o 
  -1   6   4        3.75       11.79      8.89 o 
   0   6   4      539.75      456.15     23.11 o 
   1   6   4     2649.38     2781.18     70.95 o 
   2   6   4      974.31     1160.54     60.86 o 
   3   6   4      614.55      619.77     23.42 o 
   4   6   4     1044.13     1004.24     57.86 o 
   5   6   4      188.12      191.37     29.38 o 
   6   6   4        4.62       19.29     17.39 o 
   7   6   4      974.33      947.36     52.42 o 
   8   6   4     1655.79     1627.93     65.35 o 
   9   6   4      130.38      106.73     24.03 o 
  10   6   4        0.76        2.90     25.38 o 
  11   6   4       40.36       91.64     39.97 o 
  12   6   4      260.17      263.73     56.56 o 
 -11   7   4       15.98       22.49     25.38 o 
 -10   7   4      437.98      458.80     65.86 o 
  -9   7   4       30.97       36.58     24.88 o 
  -8   7   4        0.02        9.89     18.29 o 
  -7   7   4       67.78       87.04     27.58 o 
  -6   7   4      717.85      648.08     54.06 o 
  -5   7   4      621.98      530.41     32.05 o 
  -4   7   4      131.64      135.02     18.77 o 
  -3   7   4     2721.32     2556.79     73.98 o 
  -2   7   4        3.07        9.52      7.72 o 
  -1   7   4     8585.00     8721.28    190.94 o 
   0   7   4     1357.45     1508.89     48.59 o 
   1   7   4      247.81      342.66     20.88 o 
   2   7   4     2710.46     2718.33     69.32 o 
   3   7   4      679.85      598.23     23.85 o 
   4   7   4     3022.43     3070.19    125.22 o 
   5   7   4      139.99      176.98     30.58 o 
   6   7   4      209.15      191.97     33.48 o 
   7   7   4       26.16        7.20     18.89 o 
   8   7   4      771.22      669.40     83.15 o 
   9   7   4      535.19      563.09     43.85 o 
  10   7   4      714.44      697.84     80.15 o 
  11   7   4      213.50      197.67     48.97 o 
 -10   8   4      238.65      229.75     48.97 o 
  -9   8   4       78.98       71.55     29.48 o 
  -8   8   4      230.68      241.74     46.87 o 
  -7   8   4      371.98      274.92     45.67 o 
  -6   8   4      544.76      514.40     55.36 o 
  -5   8   4      721.80      694.02     77.95 o 
  -4   8   4       34.34       53.66     24.88 o 
  -3   8   4      165.32      166.02     19.76 o 
  -2   8   4     3062.91     3005.31    107.63 o 
  -1   8   4      595.99      471.53     26.63 o 
   0   8   4     3161.38     3041.26     81.37 o 
   1   8   4      330.37      306.44     20.84 o 
   2   8   4       30.68       31.63      9.43 o 
   3   8   4      818.25      808.17     56.36 o 
   4   8   4      718.57      761.00     55.26 o 
   5   8   4     1135.52      979.66     65.16 o 
   6   8   4      112.82       87.74     26.38 o 
   7   8   4      324.20      299.90     42.97 o 
   8   8   4      108.61      101.13     30.68 o 
   9   8   4      177.76      178.76     63.26 o 
  10   8   4       11.96       32.59     21.01 o 
  11   8   4      200.40      177.88     50.37 o 
 -10   9   4        9.39       38.37     30.48 o 
  -9   9   4      121.01      172.59     44.17 o 
  -8   9   4       25.95       32.58     24.78 o 
  -7   9   4       81.83      106.53     34.18 o 
  -6   9   4      652.92      622.79     63.86 o 
  -5   9   4      190.60      242.31     26.41 o 
  -4   9   4        4.69        4.07     12.54 o 
  -3   9   4      134.62      149.49     20.35 o 
  -2   9   4      216.39      176.71     21.34 o 
  -1   9   4     3737.29     3480.01    148.75 o 
   0   9   4     1351.74     1340.90     48.22 o 
   1   9   4       14.84       21.08      9.34 o 
   2   9   4       24.84       31.13     10.15 o 
   3   9   4       23.07       15.19     17.99 o 
   4   9   4      493.51      450.71     48.57 o 
   5   9   4      111.87       90.84     27.78 o 
   6   9   4      916.49      828.56     63.36 o 
   7   9   4        6.24       35.28     22.98 o 
   8   9   4       39.77       64.46     29.98 o 
   9   9   4      750.34      805.67     69.95 o 
  10   9   4        8.86       13.00     19.34 o 
  -9  10   4        9.68       65.66     29.48 o 
  -8  10   4        7.65       24.98     26.98 o 
  -7  10   4       12.87        8.59     25.08 o 
  -6  10   4      164.31      146.30     36.68 o 
  -5  10   4     1440.12     1204.46     67.81 o 
  -4  10   4      178.10      159.92     22.24 o 
  -3  10   4        2.45        7.73      9.90 o 
  -2  10   4       24.22       31.66     12.82 o 
  -1  10   4     1845.49     1682.36     58.93 o 
   0  10   4      135.19      152.88     20.31 o 
   1  10   4     1023.21      985.99     40.24 o 
   2  10   4     1765.81     1888.06     99.04 o 
   3  10   4       44.11        4.40     18.79 o 
   4  10   4        9.87       -5.90     18.39 o 
   5  10   4     1376.86     1217.80     79.55 o 
   6  10   4      310.51      354.17     50.17 o 
   7  10   4        0.32      -12.29     19.09 o 
   8  10   4      214.89      247.34     46.37 o 
   9  10   4        6.93       61.96     29.78 o 
  10  10   4      190.38      165.49     32.30 o 
  -9  11   4        5.08       50.77     30.48 o 
  -8  11   4       14.88      -14.39     25.68 o 
  -7  11   4      106.57      112.83     39.47 o 
  -6  11   4       50.96       37.18     27.78 o 
  -5  11   4       28.63        5.30     22.19 o 
  -4  11   4     1231.89     1220.30     53.21 o 
  -3  11   4       30.97       52.28     19.09 o 
  -2  11   4        2.36        7.33     12.25 o 
  -1  11   4        3.55       13.80     12.36 o 
   0  11   4      364.55      345.33     28.67 o 
   1  11   4     2071.84     1899.66     99.73 o 
   2  11   4     2232.82     1982.20    105.43 o 
   3  11   4     1974.10     1938.23    104.53 o 
   4  11   4        3.50      -10.79     18.69 o 
   5  11   4      555.21      580.32     62.76 o 
   6  11   4        0.86       12.19     23.38 o 
   7  11   4     1036.05      948.38     75.55 o 
   8  11   4      369.50      311.40     51.77 o 
   9  11   4        7.59       20.89     24.68 o 
  -8  12   4        6.30       -2.00     27.98 o 
  -7  12   4        1.53      -12.59     22.79 o 
  -6  12   4       56.00       63.26     30.98 o 
  -5  12   4     1168.38     1091.49     79.05 o 
  -4  12   4      624.77      617.11     95.34 o 
  -3  12   4      221.76      214.50     63.96 o 
  -2  12   4      829.19      812.76     42.97 o 
  -1  12   4        0.90       -8.81     19.99 o 
   0  12   4      129.94      142.92     22.28 o 
   1  12   4      878.91      657.47     58.56 o 
   2  12   4       91.29       98.64     30.48 o 
   3  12   4      140.00      107.03     32.58 o 
   4  12   4      478.02      470.39     59.86 o 
   5  12   4      287.86      240.34     46.17 o 
   6  12   4      779.27      699.14     71.65 o 
   7  12   4        1.71       -6.00     25.78 o 
   8  12   4       91.63       85.74     36.68 o 
   9  12   4       29.76       26.98     31.78 o 
  -7  13   4      250.32      343.18     61.66 o 
  -6  13   4       90.32       48.17     32.58 o 
  -5  13   4      173.56      241.34     48.77 o 
  -4  13   4     1206.46     1205.76     56.86 o 
  -3  13   4      293.63      308.67     33.42 o 
  -2  13   4       92.15      101.41     21.59 o 
  -1  13   4      268.49      255.72     30.06 o 
   0  13   4      948.66      907.41     71.15 o 
   1  13   4     1932.91     1762.95    102.83 o 
   2  13   4      554.26      456.50     58.26 o 
   3  13   4      235.77      240.54     44.37 o 
   4  13   4       90.08       99.63     32.98 o 
   5  13   4        2.73        3.20     22.69 o 
   6  13   4       68.03       42.67     30.88 o 
   7  13   4       56.69       68.66     34.68 o 
   8  13   4      136.14       79.25     35.88 o 
  -7  14   4      206.43      220.96     50.77 o 
  -6  14   4      609.59      590.81     75.35 o 
  -5  14   4       44.61       99.63     35.78 o 
  -4  14   4      157.63      237.24     47.97 o 
  -3  14   4       12.16       15.83     17.65 o 
  -2  14   4      463.88      526.66     42.04 o 
  -1  14   4       13.78      -10.09     22.09 o 
   0  14   4       62.87       85.94     30.78 o 
   1  14   4       48.72       94.24     34.68 o 
   2  14   4      688.28      674.96     70.05 o 
   3  14   4       85.56       92.24     32.68 o 
   4  14   4        9.11       14.89     23.88 o 
   5  14   4       38.10       60.46     32.28 o 
   6  14   4       19.75       29.88     28.88 o 
   7  14   4      287.95      337.98     60.36 o 
  -6  15   4       24.83       30.58     30.68 o 
  -5  15   4      103.19      130.31     39.07 o 
  -4  15   4      233.48      244.94     47.97 o 
  -3  15   4      129.96      130.40     26.86 o 
  -2  15   4      237.98      285.31     50.47 o 
  -1  15   4        0.03        8.79     22.59 o 
   0  15   4        3.94       31.68     28.18 o 
   1  15   4      314.84      352.97     56.56 o 
   2  15   4       22.11       15.09     23.98 o 
   3  15   4       70.18      122.12     38.27 o 
   4  15   4       71.29       50.07     28.98 o 
   5  15   4       15.77       40.47     31.88 o 
   6  15   4      278.47      387.75     66.06 o 
  -4  16   4        0.34      -18.39     26.28 o 
  -3  16   4      264.23      359.86     56.56 o 
  -2  16   4      137.12      155.40     43.47 o 
  -1  16   4       41.60       -3.90     28.78 o 
   0  16   4      243.23      266.33     54.16 o 
   1  16   4      336.82      377.35     59.46 o 
   2  16   4      421.54      453.70     66.86 o 
   3  16   4       87.76       76.85     36.38 o 
   4  16   4        6.95       36.48     30.28 o 
   5  16   4      310.27      281.62     58.06 o 
  -2  17   4      113.40      245.14     51.87 o 
  -1  17   4      123.17       82.15     41.07 o 
   0  17   4       41.87       54.56     37.38 o 
   1  17   4      280.45      252.83     55.26 o 
   2  17   4       27.82       41.07     30.98 o 
  -2 -16   5      101.37      108.93     39.57 o 
  -1 -16   5        0.11        5.00     31.38 o 
   0 -16   5       45.96       46.67     31.18 o 
   3 -16   5       60.14       50.77     33.28 o 
  -4 -15   5       50.82      111.73     40.47 o 
  -3 -15   5       19.16       20.39     32.38 o 
  -2 -15   5      733.72      696.74     76.25 o 
  -1 -15   5      116.06      127.22     37.58 o 
   0 -15   5       28.31       -0.20     26.48 o 
   2 -15   5       55.96       53.27     28.88 o 
   3 -15   5       30.41       50.97     29.88 o 
   4 -15   5        2.60       24.08     31.38 o 
   5 -15   5      198.65      170.09     46.07 o 
  -5 -14   5        0.23       55.46     36.68 o 
  -4 -14   5      212.53      300.50     57.86 o 
  -3 -14   5      335.87      375.05     61.16 o 
  -2 -14   5      475.50      466.89     63.76 o 
  -1 -14   5      658.48      674.96     70.25 o 
   0 -14   5       61.08       41.67     28.18 o 
   1 -14   5       22.40       43.09     19.57 o 
   2 -14   5       85.73       74.75     30.28 o 
   3 -14   5      611.17      623.99     68.36 o 
   4 -14   5        2.24       35.38     28.58 o 
   5 -14   5      288.04      413.53     64.26 o 
   6 -14   5      143.88      180.88     45.47 o 
  -6 -13   5      126.94      185.48     47.97 o 
  -5 -13   5       55.44       80.85     34.38 o 
  -4 -13   5      131.43      136.61     37.88 o 
  -3 -13   5      187.08      286.31     52.07 o 
  -2 -13   5      495.02      556.34     64.86 o 
  -1 -13   5       86.15      113.93     36.58 o 
   0 -13   5       14.47       17.67     15.38 o 
   1 -13   5       20.15       27.62     16.95 o 
   2 -13   5      111.13       81.75     32.08 o 
   3 -13   5     1235.31     1217.50     83.45 o 
   4 -13   5      119.11      109.13     36.58 o 
   5 -13   5       35.64       15.39     23.78 o 
   6 -13   5       47.19       63.66     35.18 o 
   7 -13   5        1.14       -1.30     24.08 o 
  -7 -12   5       28.65       42.97     34.18 o 
  -6 -12   5      233.80      307.80     58.36 o 
  -5 -12   5       34.19       91.14     35.08 o 
  -4 -12   5      142.64      185.88     43.67 o 
  -3 -12   5      109.12      115.82     36.48 o 
  -2 -12   5     1181.38     1100.28     78.95 o 
  -1 -12   5      132.38      144.11     33.48 o 
   0 -12   5      232.32      258.23     29.35 o 
   1 -12   5     1698.75     1699.28     64.47 o 
   2 -12   5        3.41        7.89     21.69 o 
   3 -12   5     2910.15     2874.02    132.41 o 
   4 -12   5       12.22       27.48     25.08 o 
   5 -12   5        8.48       12.29     24.68 o 
   6 -12   5       62.11       63.06     32.08 o 
   7 -12   5      468.91      418.73     63.06 o 
   8 -12   5       38.86       38.57     30.58 o 
  -8 -11   5       48.24       62.16     41.47 o 
  -7 -11   5       88.83       78.95     40.57 o 
  -6 -11   5        0.72       -9.69     30.08 o 
  -5 -11   5        0.43       19.49     23.68 o 
  -4 -11   5       17.46       25.58     25.78 o 
  -3 -11   5      584.45      513.06     62.96 o 
  -2 -11   5      195.81      173.09     37.18 o 
  -1 -11   5        9.64       25.72     15.14 o 
   0 -11   5     1305.60     1317.88     72.90 o 
   1 -11   5      203.41      228.40     43.72 o 
   2 -11   5     3273.89     3105.38     92.40 o 
   3 -11   5       52.24       65.06     30.38 o 
   4 -11   5     1117.38     1031.73     73.45 o 
   5 -11   5       33.45       41.77     28.08 o 
   6 -11   5        1.36        7.69     22.49 o 
   7 -11   5     1481.99     1276.36     92.14 o 
   8 -11   5      154.14      141.41     39.77 o 
   9 -11   5       68.19       71.45     30.68 o 
  -9 -10   5      208.81      274.42     65.16 o 
  -8 -10   5      124.40       76.25     40.37 o 
  -7 -10   5     1056.97     1317.44    106.03 o 
  -6 -10   5       29.35      -17.69     26.68 o 
  -5 -10   5      169.52      138.11     38.18 o 
  -4 -10   5       29.88       64.76     27.68 o 
  -3 -10   5       38.73       32.38     20.89 o 
  -2 -10   5      989.25      935.88     68.21 o 
  -1 -10   5       11.50       28.22     14.57 o 
   0 -10   5      278.24      343.08     38.87 o 
   1 -10   5      129.29      165.29     21.80 o 
   2 -10   5      228.13      245.42     25.78 o 
   3 -10   5     2759.70     2654.46    119.42 o 
   4 -10   5     1862.68     1680.80     93.34 o 
   5 -10   5       29.63       48.97     27.08 o 
   6 -10   5      555.45      568.33     65.36 o 
   7 -10   5       29.64       15.09     23.98 o 
   8 -10   5        9.46       34.98     27.98 o 
   9 -10   5      146.21      223.15     49.37 o 
  10 -10   5      157.62      214.06     48.97 o 
  -9  -9   5      115.16       76.45     39.97 o 
  -8  -9   5      361.27      509.17     77.35 o 
  -7  -9   5      351.23      488.78     72.45 o 
  -6  -9   5      341.56      479.79     68.36 o 
  -5  -9   5     1768.86     1494.22     99.43 o 
  -4  -9   5       31.10       43.77     25.38 o 
  -3  -9   5     1621.73     1649.81     59.86 o 
  -2  -9   5      367.43      423.11     58.26 o 
  -1  -9   5       56.44       57.74     16.17 o 
   0  -9   5      212.28      244.34     37.68 o 
   1  -9   5     1705.79     1705.94     58.69 o 
   2  -9   5      166.78      182.81     21.35 o 
   3  -9   5      525.59      509.78     64.66 o 
   4  -9   5      161.44      162.19     34.18 o 
   5  -9   5     5371.08     4814.65    185.38 o 
   6  -9   5      931.68      900.31     70.55 o 
   7  -9   5       76.23       99.34     31.28 o 
   8  -9   5      311.48      320.02     37.83 o 
   9  -9   5       19.87       20.03     17.72 o 
  10  -9   5       52.91       86.47     22.86 o 
 -10  -8   5        7.86       -3.40     31.88 o 
  -9  -8   5      181.18      265.63     59.26 o 
  -8  -8   5       74.24       96.84     39.87 o 
  -7  -8   5     1021.08     1248.18     96.74 o 
  -6  -8   5      234.47      213.96     47.67 o 
  -5  -8   5      243.03      279.92     51.37 o 
  -4  -8   5      771.41      732.52     63.86 o 
  -3  -8   5     1636.38     1611.34     58.52 o 
  -2  -8   5      145.78      133.71     20.91 o 
  -1  -8   5     2192.03     2206.35     69.01 o 
   0  -8   5     1241.71     1295.13     61.21 o 
   1  -8   5      249.22      232.44     22.53 o 
   2  -8   5        9.51        1.45      8.71 o 
   3  -8   5       19.02       34.78     11.29 o 
   4  -8   5      798.65      740.02     56.56 o 
   5  -8   5     1150.61     1083.89     70.95 o 
   6  -8   5      122.05      115.02     31.08 o 
   7  -8   5     1516.33     1378.14     56.82 o 
   8  -8   5       55.83       78.40     19.20 o 
   9  -8   5      669.25      723.10     46.20 o 
  10  -8   5      117.85      168.60     27.65 o 
  11  -8   5      145.53      128.60     26.48 o 
 -10  -7   5      230.32      292.31     59.76 o 
  -9  -7   5      629.48      657.87     79.45 o 
  -8  -7   5        3.67       32.08     29.38 o 
  -7  -7   5       50.13       87.04     36.58 o 
  -6  -7   5      256.07      312.60     52.97 o 
  -5  -7   5     6059.40     5996.18    234.15 o 
  -4  -7   5      173.53      206.49     25.45 o 
  -3  -7   5        3.48        2.49     13.29 o 
  -2  -7   5     1514.61     1522.71     54.82 o 
  -1  -7   5     1242.88     1171.22     46.06 o 
   0  -7   5     4647.66     4746.50    116.76 o 
   1  -7   5      272.96      283.50     22.90 o 
   2  -7   5       27.87       28.12     10.65 o 
   3  -7   5      355.50      344.03     22.35 o 
   4  -7   5     1092.65     1077.99     66.16 o 
   5  -7   5      403.36      357.57     44.87 o 
   6  -7   5        3.34       -6.03      9.93 o 
   7  -7   5       59.56       33.17     14.74 o 
   8  -7   5      337.85      377.16     34.58 o 
   9  -7   5      769.12      768.99     45.67 o 
  10  -7   5      194.94      224.81     30.68 o 
  11  -7   5       91.01      128.21     26.46 o 
 -10  -6   5       27.62       22.19     32.28 o 
  -9  -6   5      737.87      790.38     83.15 o 
  -8  -6   5      348.29      325.99     58.86 o 
  -7  -6   5        3.41       16.79     25.98 o 
  -6  -6   5      128.77      134.61     36.58 o 
  -5  -6   5      873.90      913.70     44.62 o 
  -4  -6   5     2608.88     2623.70     79.67 o 
  -3  -6   5     1425.50     1400.94     77.25 o 
  -2  -6   5     1727.15     1772.15     58.81 o 
  -1  -6   5     2150.56     1962.18    101.73 o 
   0  -6   5      564.42      450.33     26.78 o 
   1  -6   5       52.49       83.58     14.23 o 
   2  -6   5        5.55        0.74      7.30 o 
   3  -6   5     4067.44     4173.65    100.91 o 
   4  -6   5     2814.73     2786.18    114.43 o 
   5  -6   5     1343.20     1284.70     48.87 o 
   6  -6   5     1350.47     1301.20     78.85 o 
   7  -6   5      713.20      719.88     38.35 o 
   8  -6   5      448.14      436.10     35.67 o 
   9  -6   5       31.20       18.97     13.47 o 
  10  -6   5      506.20      491.91     56.96 o 
  11  -6   5       11.00       23.27     17.89 o 
 -11  -5   5      258.94      386.85     66.56 o 
 -10  -5   5      198.12      253.93     56.46 o 
  -9  -5   5        4.11      -10.49     23.78 o 
  -8  -5   5       64.25       25.88     24.18 o 
  -7  -5   5      573.89      689.35     70.45 o 
  -6  -5   5        8.63       -1.21     24.08 o 
  -5  -5   5      165.87      180.39     27.58 o 
  -4  -5   5      471.85      490.46     30.96 o 
  -3  -5   5      288.16      293.54     36.63 o 
  -2  -5   5      307.82      436.46     28.73 o 
  -1  -5   5    21977.70    23934.67    479.09 o 
   0  -5   5      952.88      728.21     32.19 o 
   1  -5   5     6536.56     6847.24    151.76 o 
   2  -5   5       42.29       39.07     10.24 o 
   3  -5   5      416.37      407.31     39.97 o 
   4  -5   5     4328.18     4421.42     83.75 o 
   5  -5   5       14.96       17.08     10.67 o 
   6  -5   5      449.55      467.73     44.52 o 
   7  -5   5       48.64       31.24     13.23 o 
   8  -5   5     1792.66     1584.35     61.15 o 
   9  -5   5     2170.19     2020.65     74.00 o 
  10  -5   5      185.42      186.66     36.83 o 
  11  -5   5      305.30      274.96     34.43 o 
  12  -5   5        6.99       23.14     21.79 o 
 -10  -4   5      968.70     1147.65     90.64 o 
  -9  -4   5      293.14      295.61     53.96 o 
  -8  -4   5     1652.54     1553.28     99.53 o 
  -7  -4   5     2071.24     2029.77    111.73 o 
  -6  -4   5      663.37      650.72     35.51 o 
  -5  -4   5     5750.82     5852.56    141.27 o 
  -4  -4   5       33.45       86.04     21.39 o 
  -3  -4   5       13.78       20.49     18.19 o 
  -2  -4   5        5.73       -1.30     18.19 o 
  -1  -4   5      286.67      348.97     34.78 o 
   0  -4   5      655.19      486.88     37.28 o 
   1  -4   5     2521.98     2491.67     94.54 o 
   2  -4   5       25.26       33.98     16.49 o 
   3  -4   5     1156.66     1032.07     28.19 o 
   4  -4   5    12156.67    13274.23    218.77 o 
   5  -4   5     1864.85     1885.64    120.57 o 
   6  -4   5       50.86       53.23     14.00 o 
   7  -4   5      453.80      447.30     32.78 o 
   8  -4   5     1248.09     1145.44     50.66 o 
   9  -4   5       22.78       19.06     14.71 o 
  10  -4   5       15.37       13.12     13.47 o 
  11  -4   5        1.98       -1.27     15.17 o 
  12  -4   5      101.80       88.24     33.38 o 
 -10  -3   5      160.24      249.94     51.27 o 
  -9  -3   5      618.36      624.09     67.36 o 
  -8  -3   5     1724.32     1697.59    100.13 o 
  -7  -3   5        5.07        8.86     12.01 o 
  -6  -3   5     3792.83     3859.58    136.91 o 
  -5  -3   5      153.72      169.19     26.08 o 
  -4  -3   5      149.23       94.44     19.89 o 
  -3  -3   5      126.91      120.32     21.69 o 
  -2  -3   5     3408.15     3732.86    125.82 o 
  -1  -3   5        5.39       15.99     16.39 o 
   0  -3   5     1878.88     1909.15     77.05 o 
   1  -3   5      161.86      142.41     23.78 o 
   2  -3   5     2445.10     2543.14     94.84 o 
   3  -3   5     7981.54     8128.67    238.49 o 
   4  -3   5     2209.92     1791.61     54.85 o 
   5  -3   5     2169.69     2006.49     61.28 o 
   6  -3   5     1968.02     1973.05     63.42 o 
   7  -3   5     3821.98     3557.12    239.79 o 
   8  -3   5      773.97      685.87     37.70 o 
   9  -3   5     1453.45     1294.20     56.22 o 
  10  -3   5      491.37      497.45     41.07 o 
  11  -3   5       15.13       10.20     15.47 o 
  12  -3   5      166.23      128.12     39.67 o 
 -10  -2   5      351.01      357.57     57.56 o 
  -9  -2   5      197.59      223.15     45.37 o 
  -8  -2   5      294.00      301.08     30.48 o 
  -7  -2   5     1435.22     1681.00     81.75 o 
  -6  -2   5     1679.74     1554.08     73.65 o 
  -5  -2   5      333.35      244.14     29.48 o 
  -4  -2   5       13.75       -3.90      9.19 o 
  -3  -2   5      162.08      125.22     21.09 o 
  -2  -2   5      199.03      238.24     25.28 o 
  -1  -2   5       75.87       80.95     19.09 o 
   0  -2   5      114.87       72.65     20.59 o 
   1  -2   5      190.66      169.69     25.28 o 
   2  -2   5      657.04      645.71     26.68 o 
   3  -2   5     3192.12     3496.41     84.05 o 
   4  -2   5     7221.76     7078.14    152.74 o 
   5  -2   5     4881.83     4904.42    116.10 o 
   6  -2   5      153.53      172.97     35.03 o 
   7  -2   5       26.85       31.83     13.00 o 
   8  -2   5       50.15       39.26     13.33 o 
   9  -2   5      462.69      480.00     36.99 o 
  10  -2   5       14.78        7.92     14.57 o 
  11  -2   5      326.18      285.91     50.47 o 
  12  -2   5      213.64      189.78     47.27 o 
 -11  -1   5      191.25      219.86     50.27 o 
  -9  -1   5      317.92      334.08     49.27 o 
  -6  -1   5       21.20       31.68     16.39 o 
  -5  -1   5     8373.87     9044.98    275.42 o 
  -4  -1   5     2214.82     2239.53     88.74 o 
  -3  -1   5     8088.54     8573.39    254.43 o 
  -2  -1   5      608.86      702.84     39.77 o 
  -1  -1   5     4247.92     4655.25    146.00 o 
   0  -1   5       49.36       89.84     19.59 o 
   1  -1   5     1870.56     1927.04     75.45 o 
   2  -1   5      505.64      619.27     25.48 o 
   3  -1   5       32.78       24.83      5.95 o 
   4  -1   5     8009.89     8223.44    139.74 o 
   5  -1   5     3653.82     4007.86     83.48 o 
   6  -1   5     3100.74     3156.84    109.83 o 
   7  -1   5       56.75       54.51     14.35 o 
   8  -1   5      376.02      432.29     33.34 o 
   9  -1   5      665.69      730.15     42.65 o 
  10  -1   5       15.07       36.78     25.98 o 
  11  -1   5      129.32      118.32     38.87 o 
  12  -1   5       24.51       32.48     34.18 o 
 -10   0   5       15.23       36.58     27.28 o 
  -9   0   5       97.55      149.20     35.38 o 
  -8   0   5      387.24      373.56     47.07 o 
  -7   0   5     1408.56     1295.65     73.95 o 
  -6   0   5     1135.58     1054.41     62.36 o 
  -5   0   5      177.45      179.28     29.48 o 
  -3   0   5     8797.31     9284.83    274.82 o 
  -2   0   5     1441.86     1382.60     60.06 o 
  -1   0   5     3015.03     3028.82    103.23 o 
   0   0   5       25.81       31.48     13.19 o 
   1   0   5      330.00      370.63     14.46 o 
   2   0   5      100.68      109.05      9.31 o 
   3   0   5     1001.10      870.58     25.10 o 
   4   0   5       85.16      128.15     13.21 o 
   5   0   5        2.18       10.48      5.47 o 
   6   0   5       34.75       53.16      8.62 o 
   7   0   5     2809.51     2965.66     84.27 o 
   8   0   5        4.11        2.31     11.39 o 
   9   0   5       10.07       22.44     14.39 o 
  10   0   5     1914.99     1897.86    113.13 o 
  11   0   5       13.63       25.88     29.48 o 
  12   0   5       67.29      122.52     40.37 o 
 -10   1   5      103.70       39.87     23.08 o 
  -9   1   5       46.27       44.39     17.58 o 
  -8   1   5       11.95       15.69     18.99 o 
  -7   1   5        8.59      -16.69     13.59 o 
  -6   1   5        0.27       -4.40     13.19 o 
  -5   1   5       69.62       89.64     23.38 o 
  -4   1   5     4950.88     5480.81    181.38 o 
  -3   1   5     7247.58     7529.67    230.65 o 
  -2   1   5     1166.78     1114.57     53.47 o 
  -1   1   5       88.43       71.05     10.79 o 
   0   1   5     7191.76     7576.92    159.52 o 
   1   1   5     6337.63     6269.14    106.62 o 
   2   1   5     9369.65     9966.51    164.33 o 
   3   1   5      348.29      374.19     15.97 o 
   4   1   5      358.12      350.25     16.13 o 
   5   1   5      390.92      378.55     17.20 o 
   6   1   5      407.26      416.31     18.84 o 
   7   1   5       58.61       72.77     14.82 o 
   8   1   5       66.90       82.04     25.53 o 
   9   1   5     1225.92     1098.48     80.45 o 
  10   1   5       68.49       69.55     32.68 o 
  11   1   5      926.94     1066.90     89.54 o 
  12   1   5        0.23       26.68     27.78 o 
 -11   2   5        4.94      -12.29     24.78 o 
 -10   2   5       13.01       22.39     25.18 o 
  -9   2   5       32.45       34.48     22.49 o 
  -8   2   5      131.39      128.26     22.28 o 
  -7   2   5       53.80       92.74     28.18 o 
  -6   2   5        0.12        4.80     15.29 o 
  -5   2   5      429.24      508.17     43.57 o 
  -4   2   5      299.02      326.89     36.48 o 
  -3   2   5    19258.59    20578.74    574.22 o 
  -2   2   5       32.80       60.36     10.46 o 
  -1   2   5      264.00      269.18     16.77 o 
   0   2   5     4121.58     4113.55     94.57 o 
   1   2   5        5.91        2.66      4.26 o 
   2   2   5      189.65      114.06     16.99 o 
   3   2   5     1040.69     1102.44     29.59 o 
   4   2   5       29.28       25.98      6.76 o 
   5   2   5      975.41     1121.57     33.99 o 
   6   2   5        6.35       14.62      6.61 o 
   7   2   5      141.61      170.14     15.39 o 
   8   2   5      997.37      989.45     72.95 o 
   9   2   5        3.35       -6.00     20.79 o 
  10   2   5      627.53      640.68     74.15 o 
  11   2   5        0.62        5.30     25.08 o 
  12   2   5      283.99      205.17     50.07 o 
 -11   3   5      213.74      272.22     55.06 o 
 -10   3   5      122.54      106.73     34.58 o 
  -9   3   5      174.22      270.92     47.47 o 
  -8   3   5      300.90      374.26     52.27 o 
  -7   3   5       79.26      120.57     19.12 o 
  -6   3   5       14.57        9.72     10.18 o 
  -5   3   5     1184.02     1350.72     73.55 o 
  -4   3   5      501.84      400.14     40.67 o 
  -3   3   5      209.29      247.62     20.48 o 
  -2   3   5     3833.58     3912.94     95.70 o 
  -1   3   5     1009.34      953.72     33.81 o 
   0   3   5       16.21       16.63      4.15 o 
   1   3   5    18184.26    18473.18    292.59 o 
   2   3   5       21.90       60.51     14.45 o 
   3   3   5     4148.17     4028.00     75.98 o 
   4   3   5     1048.81     1134.80     30.39 o 
   5   3   5     1999.56     2097.06     85.90 o 
   6   3   5      285.10      265.83     15.72 o 
   7   3   5       19.84       28.91     11.38 o 
   8   3   5      693.57      670.26     65.76 o 
   9   3   5       15.54       14.19     24.08 o 
  10   3   5       12.76       30.78     28.38 o 
  11   3   5      141.22      124.92     42.67 o 
  12   3   5        8.38       31.28     30.68 o 
 -11   4   5      160.68      235.45     52.57 o 
 -10   4   5        0.09      -17.39     23.58 o 
  -9   4   5      304.47      284.91     48.57 o 
  -8   4   5      666.19      756.90     61.76 o 
  -7   4   5       36.45        8.79     17.69 o 
  -6   4   5        1.04       16.39     16.69 o 
  -5   4   5      592.51      551.38     26.98 o 
  -4   4   5       61.15       87.48     11.54 o 
  -3   4   5     1168.67     1078.24     35.74 o 
  -2   4   5     2164.62     2302.78    135.06 o 
  -1   4   5      717.05      657.99     56.56 o 
   0   4   5     1324.48     1368.84     63.28 o 
   1   4   5      761.40      663.02     22.20 o 
   2   4   5     2849.31     2757.51     55.39 o 
   3   4   5      586.01      584.09     23.44 o 
   4   4   5      271.33      268.76     15.12 o 
   5   4   5     1158.16     1093.20     30.46 o 
   6   4   5       69.20      108.05     27.48 o 
   7   4   5      838.86      764.57    118.07 o 
   8   4   5       22.14       43.57     14.14 o 
   9   4   5       46.36       21.39     25.78 o 
  10   4   5      881.22      813.27     82.65 o 
  11   4   5      431.97      443.21     69.95 o 
  12   4   5       36.94        1.90     28.58 o 
 -11   5   5        0.63      -10.49     29.18 o 
 -10   5   5       30.66       33.48     26.88 o 
  -9   5   5      534.49      613.50     68.26 o 
  -8   5   5       30.44       65.96     27.58 o 
  -7   5   5      178.60      172.49     35.08 o 
  -6   5   5     3032.33     2753.70    121.22 o 
  -5   5   5      954.86      992.55     62.26 o 
  -4   5   5      623.94      749.74     34.81 o 
  -3   5   5        2.26       10.80      7.49 o 
  -2   5   5      365.27      405.30     23.69 o 
  -1   5   5      262.85      171.29     17.30 o 
   0   5   5     2080.06     2129.36     44.39 o 
   1   5   5     4750.70     5536.96    105.50 o 
   2   5   5      294.83      396.34     16.43 o 
   3   5   5      279.76      361.12     17.24 o 
   4   5   5      331.09      290.60     18.65 o 
   5   5   5     1539.43     1464.75     52.50 o 
   6   5   5     1300.73     1198.00     66.61 o 
   7   5   5      463.05      449.80     53.32 o 
   8   5   5      847.55      765.63     43.15 o 
   9   5   5       60.53       66.86     31.08 o 
  10   5   5       15.75       56.46     32.78 o 
  11   5   5        1.74      -13.99     24.28 o 
  12   5   5        0.51       17.69     27.28 o 
 -11   6   5        4.31       12.59     26.58 o 
 -10   6   5       20.29       26.28     24.48 o 
  -9   6   5      306.61      267.62     49.17 o 
  -8   6   5      816.28      777.09     63.96 o 
  -7   6   5      598.47      576.52     60.46 o 
  -6   6   5     1346.93     1217.00     75.45 o 
  -5   6   5       21.07       37.21     12.79 o 
  -4   6   5      313.78      264.45     24.13 o 
  -3   6   5       42.47       66.66     13.23 o 
  -2   6   5     4098.89     4154.46    106.13 o 
  -1   6   5      407.41      416.85     24.45 o 
   0   6   5     4332.66     4703.25     89.74 o 
   1   6   5      517.02      522.15     18.93 o 
   2   6   5       79.58       82.32     11.79 o 
   3   6   5     3086.49     3133.23    221.21 o 
   4   6   5      181.56      173.49     13.03 o 
   5   6   5      488.00      523.09     55.11 o 
   6   6   5     3252.40     3103.14     91.70 o 
   7   6   5      127.18       93.27     20.54 o 
   8   6   5       88.41      105.65     21.95 o 
   9   6   5      126.73      164.72     27.06 o 
  10   6   5      411.86      353.27     59.96 o 
  11   6   5        1.80       -0.70     30.68 o 
 -10   7   5       54.79       87.34     36.38 o 
  -9   7   5       18.93       15.19     22.69 o 
  -8   7   5        0.62        9.39     19.79 o 
  -7   7   5      132.22      122.32     31.08 o 
  -6   7   5     2013.67     1976.41    102.03 o 
  -5   7   5      260.51      294.77     26.99 o 
  -4   7   5      643.20      568.65     31.98 o 
  -3   7   5     1344.13     1145.33     45.40 o 
  -2   7   5     1374.53     1251.05     77.25 o 
  -1   7   5       59.74      105.06     16.07 o 
   0   7   5      100.74      141.78     17.19 o 
   1   7   5      953.76      838.99     68.75 o 
   2   7   5      880.20     1012.74     37.28 o 
   3   7   5       18.26       32.01      9.39 o 
   4   7   5     3228.42     3164.43    129.62 o 
   5   7   5      810.78      733.52     54.46 o 
   6   7   5      225.12      233.41     38.92 o 
   7   7   5      835.23      819.49     48.82 o 
   8   7   5      744.66      694.16     44.73 o 
   9   7   5      114.35      109.44     23.86 o 
  10   7   5      388.96      356.97     63.26 o 
  11   7   5       19.77       27.68     32.38 o 
 -10   8   5      104.71      164.19     43.57 o 
  -9   8   5       26.49       22.98     26.48 o 
  -8   8   5       88.83       97.44     32.78 o 
  -7   8   5       90.63       97.94     30.88 o 
  -6   8   5      190.62      219.74     26.42 o 
  -5   8   5     1203.64     1069.48     47.46 o 
  -4   8   5      530.98      571.51     34.90 o 
  -3   8   5      806.89      714.85     36.32 o 
  -2   8   5     1679.52     1510.79     54.10 o 
  -1   8   5      568.74      476.69     56.61 o 
   0   8   5      158.52      152.42     18.54 o 
   1   8   5      489.14      424.34     24.47 o 
   2   8   5     1593.39     1651.88     53.42 o 
   3   8   5        5.52       18.39     15.49 o 
   4   8   5     1845.22     1819.31     93.24 o 
   5   8   5      174.58      177.08     33.18 o 
   6   8   5      446.04      375.65     45.97 o 
   7   8   5       40.26       57.84     24.03 o 
   8   8   5       27.39       35.44     18.15 o 
   9   8   5      751.85      656.97     72.00 o 
  10   8   5       67.16       90.44     38.87 o 
  11   8   5       16.98       46.37     36.78 o 
 -10   9   5       10.53       39.87     30.18 o 
  -9   9   5      122.41      105.23     36.78 o 
  -8   9   5      229.35      204.77     45.57 o 
  -7   9   5       49.10       17.89     26.08 o 
  -6   9   5      118.59      129.92     22.48 o 
  -5   9   5        2.06        2.59     11.44 o 
  -4   9   5      207.95      216.48     24.76 o 
  -3   9   5     1235.48     1087.34     46.31 o 
  -2   9   5     1712.20     1838.53     62.89 o 
  -1   9   5       12.09       22.49     11.30 o 
   0   9   5     1365.99     1300.89    114.72 o 
   1   9   5       80.08       90.72     16.99 o 
   2   9   5       84.00       82.64     14.05 o 
   3   9   5     4907.96     5109.36    193.37 o 
   4   9   5      519.62      555.84     50.97 o 
   5   9   5     1081.62     1016.34     69.85 o 
   6   9   5       73.53      105.23     30.88 o 
   7   9   5       52.78       59.06     27.58 o 
   8   9   5     1058.70     1078.35     56.24 o 
   9   9   5      256.77      227.69     34.26 o 
  10   9   5      155.01      177.16     31.15 o 
  -9  10   5      240.79      213.06     49.27 o 
  -8  10   5        3.22       37.28     27.48 o 
  -7  10   5      112.23       92.84     34.08 o 
  -6  10   5      535.89      502.17     62.36 o 
  -5  10   5       15.23        2.24     12.12 o 
  -4  10   5       36.65       30.78     17.89 o 
  -3  10   5       59.45       71.85     16.66 o 
  -2  10   5      772.37      749.62     38.65 o 
  -1  10   5     1158.97     1133.74     47.38 o 
   0  10   5      169.84      253.89     38.82 o 
   1  10   5       27.64       35.60     12.74 o 
   2  10   5      595.65      554.14     55.26 o 
   3  10   5      146.97      162.49     34.98 o 
   4  10   5     2952.37     2836.84    132.61 o 
   5  10   5      553.23      456.00     54.86 o 
   6  10   5      145.25      117.62     32.68 o 
   7  10   5       11.85       -7.50     20.29 o 
   8  10   5        1.34       11.49     23.58 o 
   9  10   5      169.50      159.21     29.95 o 
  10  10   5       82.14       76.57     25.54 o 
  -9  11   5        1.88       44.27     29.48 o 
  -8  11   5       14.87       36.38     30.28 o 
  -7  11   5        1.90       10.19     26.58 o 
  -6  11   5        6.34      -12.79     20.49 o 
  -5  11   5       79.20       86.45     38.57 o 
  -4  11   5        2.16       16.39     13.90 o 
  -3  11   5       63.92       68.95     17.76 o 
  -2  11   5      123.58      127.76     21.50 o 
  -1  11   5      116.58      123.05     20.53 o 
   0  11   5      300.58      308.08     28.62 o 
   1  11   5      793.50      678.56     59.06 o 
   2  11   5     8849.62     8319.06    291.71 o 
   3  11   5     1999.00     1991.50    109.23 o 
   4  11   5       18.97        3.50     22.09 o 
   5  11   5      316.57      316.09     49.87 o 
   6  11   5      226.98      210.36     43.37 o 
   7  11   5        2.85      -26.88     18.99 o 
   8  11   5       37.70       45.97     30.68 o 
   9  11   5       13.64        0.53     18.63 o 
  -8  12   5       28.41       33.48     32.38 o 
  -7  12   5       68.29       29.58     29.08 o 
  -6  12   5      827.58      768.90     78.55 o 
  -5  12   5       32.48       22.59     24.88 o 
  -4  12   5      445.27      474.35     38.84 o 
  -3  12   5        0.16        3.33     15.84 o 
  -2  12   5      239.76      266.68     29.67 o 
  -1  12   5      430.32      371.14     58.81 o 
   0  12   5       15.63       33.74     14.74 o 
   1  12   5      158.69      169.49     38.77 o 
   2  12   5      450.32      523.56     59.46 o 
   3  12   5     2260.98     2065.45    113.83 o 
   4  12   5       28.96      -16.19     19.89 o 
   5  12   5      233.67      205.27     43.77 o 
   6  12   5       20.47       15.79     27.58 o 
   7  12   5       64.80       22.29     26.58 o 
   8  12   5      441.97      422.22     62.46 o 
   9  12   5       20.58       69.55     33.78 o 
  -7  13   5       36.05       39.67     33.98 o 
  -6  13   5      167.88      188.38     46.57 o 
  -5  13   5     1185.12     1045.52     80.05 o 
  -4  13   5      143.10      175.99     28.48 o 
  -3  13   5      139.09      154.18     25.89 o 
  -2  13   5       31.31       36.47     16.53 o 
  -1  13   5      668.85      637.92     38.90 o 
   0  13   5      353.06      390.94     56.16 o 
   1  13   5      239.80      313.49     50.77 o 
   2  13   5      178.86      164.19     39.87 o 
   3  13   5      266.67      281.82     48.27 o 
   4  13   5        2.45      -31.03     20.69 o 
   5  13   5      309.85      365.56     57.56 o 
   6  13   5      146.97      166.09     40.97 o 
   7  13   5      171.56      224.95     53.27 o 
   8  13   5      147.77      139.01     45.67 o 
  -6  14   5        0.33       17.09     28.28 o 
  -5  14   5      207.02      298.20     54.76 o 
  -4  14   5      653.02      714.33     73.05 o 
  -3  14   5       47.31       75.48     27.83 o 
  -2  14   5       25.91       18.17     15.66 o 
  -1  14   5      124.91       89.64     30.98 o 
   0  14   5      169.87      226.15     46.67 o 
   1  14   5      316.69      331.98     55.46 o 
   2  14   5      151.83      149.40     39.37 o 
   3  14   5       17.85       31.58     24.78 o 
   4  14   5        3.62       33.98     28.28 o 
   5  14   5        1.60      -23.98     22.09 o 
   6  14   5      344.78      364.96     60.36 o 
   7  14   5        4.77       29.38     28.78 o 
  -5  15   5      170.32      187.38     45.37 o 
  -4  15   5     1083.38     1004.74     79.45 o 
  -3  15   5      221.98      226.22     33.08 o 
  -2  15   5      499.98      522.76     65.26 o 
  -1  15   5      797.73      904.01     78.45 o 
   0  15   5        2.67       12.49     27.68 o 
   1  15   5       53.32       92.34     34.78 o 
   2  15   5      153.56      207.16     46.87 o 
   3  15   5      310.21      264.63     51.67 o 
   4  15   5       46.42       43.27     31.28 o 
   5  15   5      138.41      175.69     45.77 o 
   6  15   5        5.67       -3.00     28.18 o 
  -4  16   5      368.84      437.01     66.46 o 
  -2  16   5      265.08      388.45     61.66 o 
  -1  16   5      129.52      117.92     40.37 o 
   0  16   5      754.20      952.38     85.24 o 
   1  16   5       11.38       38.27     30.68 o 
   2  16   5       85.78       84.34     36.48 o 
   3  16   5        5.88      -12.39     27.98 o 
   4  16   5       55.66      108.23     42.27 o 
  -1  17   5       26.00       74.85     37.88 o 
   0  17   5      415.57      488.08     71.75 o 
   1  17   5       40.89       65.96     41.07 o 
   2  17   5      115.84      147.90     48.47 o 
  -3 -15   6      396.43      437.01     68.36 o 
  -2 -15   6       65.13       32.88     34.28 o 
  -1 -15   6      225.45      226.55     49.57 o 
   0 -15   6       19.24        0.20     22.59 o 
   2 -15   6       92.88      127.82     38.18 o 
   3 -15   6       36.09       85.74     32.08 o 
   4 -15   6      127.28      215.96     46.87 o 
   5 -15   6       16.11       64.16     35.08 o 
  -5 -14   6      373.47      361.66     66.26 o 
  -4 -14   6      392.00      496.28     72.55 o 
  -3 -14   6      224.76      233.35     49.57 o 
  -2 -14   6      111.45      164.19     41.27 o 
  -1 -14   6       20.40        4.70     25.58 o 
   0 -14   6       59.99       89.94     36.08 o 
   1 -14   6      207.97      259.63     47.37 o 
   2 -14   6      240.45      323.19     52.47 o 
   3 -14   6      515.26      584.02     68.46 o 
   4 -14   6        6.16       42.77     27.48 o 
   5 -14   6        5.50       30.38     26.78 o 
   6 -14   6       74.72       78.55     36.68 o 
  -6 -13   6       84.14      124.82     45.37 o 
  -5 -13   6        1.62        5.60     28.38 o 
  -4 -13   6      316.36      412.13     63.06 o 
  -3 -13   6      237.47      283.51     53.27 o 
  -2 -13   6      944.97      880.62     74.25 o 
  -1 -13   6       17.37       26.68     25.68 o 
   0 -13   6       34.22       46.29     21.34 o 
   1 -13   6      110.62      133.22     24.74 o 
   2 -13   6      724.91      826.46     66.56 o 
   3 -13   6     1099.03     1041.42     77.55 o 
   4 -13   6       71.07      114.13     36.48 o 
   5 -13   6      259.80      333.18     55.26 o 
   6 -13   6       24.99       14.89     25.18 o 
   7 -13   6       11.97       45.07     30.88 o 
  -7 -12   6       39.52       26.88     37.08 o 
  -6 -12   6      136.98       93.74     42.17 o 
  -5 -12   6       79.32      117.52     44.37 o 
  -4 -12   6      143.18      185.38     46.37 o 
  -3 -12   6        3.19       -3.50     22.49 o 
  -2 -12   6      289.61      258.43     46.07 o 
  -1 -12   6        0.64       19.19     34.13 o 
   0 -12   6        7.12       22.85     15.54 o 
   1 -12   6      355.14      431.18     36.66 o 
   2 -12   6     1288.23     1260.58     80.25 o 
   3 -12   6      421.71      443.91     57.96 o 
   4 -12   6      364.88      360.46     54.76 o 
   5 -12   6      138.37      114.82     37.08 o 
   6 -12   6       88.12       72.35     32.88 o 
   7 -12   6       45.39       27.28     27.78 o 
   8 -12   6      211.68      171.29     44.07 o 
  -8 -11   6      710.35      831.66     99.63 o 
  -7 -11   6       55.99      103.53     44.67 o 
  -6 -11   6      566.97      523.16     74.55 o 
  -5 -11   6       94.37       94.04     37.88 o 
  -4 -11   6      100.48      104.33     35.98 o 
  -3 -11   6        8.55      -11.09     22.29 o 
  -2 -11   6      222.83      236.85     43.77 o 
  -1 -11   6      261.58      243.44     28.07 o 
   0 -11   6      119.30      129.58     21.96 o 
   1 -11   6      914.27      798.22     42.18 o 
   2 -11   6       66.97       48.85     16.99 o 
   3 -11   6     1092.57     1008.44     72.45 o 
   4 -11   6        2.35        0.30     20.99 o 
   5 -11   6       90.07       91.24     32.58 o 
   6 -11   6      748.08      630.69     70.75 o 
   7 -11   6      121.65      119.32     38.57 o 
   8 -11   6       12.51        2.20     23.18 o 
   9 -11   6        6.34       10.29     26.78 o 
  -8 -10   6      201.29      293.31     62.76 o 
  -7 -10   6      269.69      327.99     65.66 o 
  -6 -10   6      142.07      215.86     53.07 o 
  -5 -10   6      114.69      103.83     35.18 o 
  -4 -10   6        7.64       10.59     23.68 o 
  -3 -10   6       34.71       83.95     31.58 o 
  -2 -10   6      238.14      281.60     32.58 o 
  -1 -10   6      760.86      724.18     40.05 o 
   0 -10   6      141.15      125.51     21.34 o 
   1 -10   6       81.70      113.22     19.75 o 
   2 -10   6     3690.48     3492.33     99.10 o 
   3 -10   6      217.93      230.55     41.27 o 
   4 -10   6     1214.74     1199.72     78.65 o 
   5 -10   6     1596.06     1460.54     89.74 o 
   6 -10   6      186.96      134.41     39.57 o 
   7 -10   6      383.50      332.78     54.76 o 
   8 -10   6       18.65       22.89     24.58 o 
   9 -10   6        2.03       -5.20     18.79 o 
  -9  -9   6      187.83      195.67     58.06 o 
  -8  -9   6        6.76      -30.78     26.08 o 
  -7  -9   6      458.72      592.91     78.55 o 
  -6  -9   6      305.44      306.90     58.16 o 
  -5  -9   6       26.32       36.28     26.98 o 
  -4  -9   6     3642.63     3803.11    173.89 o 
  -3  -9   6      241.89      278.62     51.77 o 
  -2  -9   6      557.06      584.94     36.38 o 
  -1  -9   6      122.66      133.27     21.41 o 
   0  -9   6      355.32      301.77     28.19 o 
   1  -9   6       85.84      100.40     22.69 o 
   2  -9   6       43.38       65.81     15.44 o 
   3  -9   6     1599.18     1499.22     83.05 o 
   4  -9   6     1752.52     1702.39     93.24 o 
   5  -9   6       73.51      122.62     34.58 o 
   6  -9   6     1035.12      972.46     73.55 o 
   7  -9   6       40.68       60.46     26.78 o 
   8  -9   6      544.63      506.52     41.24 o 
   9  -9   6       50.29       59.05     20.40 o 
  10  -9   6      104.93      145.07     27.59 o 
  -9  -8   6       98.29       79.15     40.27 o 
  -8  -8   6     1823.04     1920.94    127.82 o 
  -7  -8   6       89.65       92.74     39.47 o 
  -6  -8   6     1716.74     1911.75    119.92 o 
  -5  -8   6       24.21       -5.70     21.49 o 
  -4  -8   6      321.60      312.75     32.03 o 
  -3  -8   6     2824.25     2816.29     87.22 o 
  -2  -8   6      335.88      369.51     63.56 o 
  -1  -8   6       21.36       26.61     14.97 o 
   0  -8   6      264.28      281.47     31.53 o 
   1  -8   6       48.23       40.47     13.08 o 
   2  -8   6      388.73      380.17     28.33 o 
   3  -8   6     1426.09     1341.09     48.62 o 
   4  -8   6      844.11      802.67     59.06 o 
   5  -8   6     2482.88     2224.34    109.43 o 
   6  -8   6     1696.24     1489.73     87.54 o 
   7  -8   6       49.93       86.09     29.58 o 
   8  -8   6      526.81      571.37     86.14 o 
   9  -8   6       60.64       66.21     19.82 o 
  10  -8   6        5.01       11.92     15.90 o 
 -10  -7   6       23.20       24.58     32.98 o 
  -9  -7   6       71.06       34.78     34.78 o 
  -8  -7   6        3.74       -1.20     28.78 o 
  -7  -7   6      446.72      503.97     68.56 o 
  -6  -7   6        4.79       -6.00     24.68 o 
  -5  -7   6      852.07      746.11     68.76 o 
  -4  -7   6      251.40      271.95     30.72 o 
  -3  -7   6      120.42      111.20     21.35 o 
  -2  -7   6     4382.74     4013.48    274.27 o 
  -1  -7   6     1646.80     1502.85     55.43 o 
   0  -7   6      476.05      529.73     30.62 o 
   1  -7   6     2224.20     2517.87    124.37 o 
   2  -7   6      648.93      584.57     30.37 o 
   3  -7   6        5.61       15.94      9.82 o 
   4  -7   6     1874.85     2031.87     96.64 o 
   5  -7   6     2690.29     2651.27    119.02 o 
   6  -7   6      351.24      380.86     32.58 o 
   7  -7   6      650.27      633.93     46.87 o 
   8  -7   6       90.34      132.18     24.09 o 
   9  -7   6      993.75      877.24     48.56 o 
  10  -7   6      159.79      145.60     26.25 o 
  11  -7   6       90.11      109.65     25.90 o 
 -10  -6   6      242.79      255.43     55.86 o 
  -9  -6   6      105.09      175.19     49.97 o 
  -8  -6   6      161.97      150.30     44.97 o 
  -7  -6   6     1399.67     1299.05     96.24 o 
  -6  -6   6     1128.69      996.65     78.85 o 
  -5  -6   6     2075.79     2036.46     71.31 o 
  -4  -6   6     2044.43     2037.54     70.20 o 
  -3  -6   6       59.24       52.59     17.62 o 
  -2  -6   6     4864.96     4793.79    121.47 o 
  -1  -6   6     3976.57     3805.95    128.22 o 
   0  -6   6     2004.83     1875.60     69.30 o 
   1  -6   6      181.78      208.77     20.67 o 
   2  -6   6     2087.13     2061.90     62.20 o 
   3  -6   6       25.78       25.47      9.54 o 
   4  -6   6       27.44       20.79     18.29 o 
   5  -6   6     1346.18     1302.64     52.27 o 
   6  -6   6      203.86      211.14     47.32 o 
   7  -6   6       42.66       38.57     22.93 o 
   8  -6   6      143.91      178.71     25.39 o 
   9  -6   6      153.27      268.50     60.21 o 
  10  -6   6       90.02       67.58     20.84 o 
  11  -6   6       64.48      105.65     24.57 o 
 -10  -5   6       40.78       26.38     30.58 o 
  -9  -5   6      419.76      422.52     66.06 o 
  -8  -5   6      164.47      202.37     47.77 o 
  -7  -5   6       49.23       78.45     31.38 o 
  -6  -5   6       83.39       90.82     20.28 o 
  -5  -5   6     3027.84     2895.02     87.28 o 
  -4  -5   6     2981.94     3087.27     89.71 o 
  -3  -5   6     2384.01     2292.90     95.94 o 
  -2  -5   6     2669.65     2486.07    100.73 o 
  -1  -5   6     2767.11     2606.89    103.93 o 
   0  -5   6       66.33       73.65     24.48 o 
   1  -5   6      172.38      195.47     30.88 o 
   2  -5   6        3.10       14.48      9.00 o 
   3  -5   6     3710.38     3496.23     87.67 o 
   4  -5   6      212.44      258.54     26.62 o 
   5  -5   6      231.06      257.06     25.04 o 
   6  -5   6        5.57        7.57     10.47 o 
   7  -5   6      572.89      494.19     35.54 o 
   8  -5   6     2025.42     1900.17     69.53 o 
   9  -5   6      125.17      127.60     23.39 o 
  10  -5   6      492.33      467.84     40.83 o 
  11  -5   6       20.39       14.71     41.57 o 
 -10  -4   6      578.46      776.39     83.95 o 
  -9  -4   6       11.17       30.58     32.18 o 
  -8  -4   6      120.15      114.63     35.78 o 
  -7  -4   6      278.65      237.36     27.84 o 
  -6  -4   6       42.49       50.47     22.59 o 
  -5  -4   6      172.17      116.52     26.08 o 
  -4  -4   6       94.56       95.24     24.68 o 
  -3  -4   6      120.60      163.59     28.88 o 
  -2  -4   6      261.43      324.39     35.78 o 
  -1  -4   6     3023.93     3001.84    113.23 o 
   0  -4   6     2550.51     2268.72     92.74 o 
   1  -4   6     5044.57     5027.71    166.39 o 
   2  -4   6     2730.51     2751.40    106.03 o 
   3  -4   6     1742.31     1524.64     50.09 o 
   4  -4   6     3624.95     3697.30     72.97 o 
   5  -4   6       11.05       -3.21      8.55 o 
   6  -4   6     1050.98     1091.51     45.90 o 
   7  -4   6       23.62       37.39     13.49 o 
   8  -4   6      123.35      118.26     21.32 o 
   9  -4   6      402.63      447.69     37.77 o 
  10  -4   6       67.73       83.20     35.18 o 
  11  -4   6        0.37        6.13     15.68 o 
  12  -4   6       63.39       69.15     31.18 o 
 -10  -3   6      136.22      212.76     50.57 o 
  -9  -3   6      955.40     1024.23     83.35 o 
  -8  -3   6       27.17       45.97     28.18 o 
  -7  -3   6     2548.73     2214.05     98.34 o 
  -6  -3   6     1478.07     1248.88     67.06 o 
  -5  -3   6     1010.79      937.19     54.96 o 
  -4  -3   6      213.89      254.03     30.98 o 
  -3  -3   6      721.86      759.80     47.77 o 
  -2  -3   6     8270.54     9132.33    272.42 o 
  -1  -3   6     1676.21     1742.76     76.35 o 
   0  -3   6     1071.49     1022.23     55.66 o 
   1  -3   6        7.36       63.06     21.79 o 
   2  -3   6      114.27      148.20     26.38 o 
   3  -3   6     3522.54     3117.89     79.88 o 
   4  -3   6     1236.25     1102.81     41.73 o 
   5  -3   6     2573.29     2446.93     71.58 o 
   6  -3   6     2563.72     2567.63     76.49 o 
   7  -3   6      544.29      541.64     32.46 o 
   8  -3   6       30.44       10.53     11.13 o 
   9  -3   6      295.09      301.24     31.98 o 
  10  -3   6       74.15       78.91     26.78 o 
  11  -3   6      150.89      133.13     26.13 o 
  12  -3   6        0.03       22.09     27.38 o 
 -10  -2   6       59.05       17.29     29.28 o 
  -9  -2   6      160.25      217.46     46.07 o 
  -8  -2   6      221.78      175.69     34.28 o 
  -7  -2   6      117.09      120.52     28.58 o 
  -6  -2   6     3075.78     3164.13    123.52 o 
  -5  -2   6       19.11       22.19     16.49 o 
  -4  -2   6     2075.06     2216.15     91.34 o 
  -3  -2   6      239.63      263.53     29.78 o 
  -2  -2   6      224.74      167.39     25.58 o 
  -1  -2   6     1248.25     1094.88     55.76 o 
   0  -2   6     3746.44     3844.98    131.61 o 
   1  -2   6      348.70      297.51     31.88 o 
   2  -2   6       19.48       15.64     21.39 o 
   3  -2   6    13266.09    13393.10    281.02 o 
   4  -2   6    12029.29    12374.62    252.19 o 
   5  -2   6     2635.84     2498.23     71.51 o 
   6  -2   6     1388.09     1368.71     90.29 o 
   7  -2   6      148.39      154.15     21.38 o 
   8  -2   6       14.52       12.55     11.62 o 
   9  -2   6      239.32      268.06     30.23 o 
  10  -2   6      718.25      674.93     43.84 o 
  11  -2   6      164.08      150.50     43.07 o 
  12  -2   6      266.21      286.71     54.56 o 
 -10  -1   6      503.81      528.95     64.26 o 
  -9  -1   6       75.52      160.49     39.87 o 
  -8  -1   6      295.67      335.28     46.57 o 
  -7  -1   6     1961.49     2098.23    100.73 o 
  -6  -1   6     2488.78     2281.31    100.83 o 
  -5  -1   6      699.37      605.30     44.17 o 
  -4  -1   6     2506.34     2551.03    100.83 o 
  -3  -1   6     1074.35     1180.63     59.06 o 
  -2  -1   6       30.14       42.07     15.99 o 
  -1  -1   6       34.90       26.88     14.59 o 
   0  -1   6     2386.48     2185.87     85.04 o 
   1  -1   6      186.72      173.19     26.28 o 
   2  -1   6     2490.77     2564.67     65.77 o 
   3  -1   6      438.14      467.83     17.82 o 
   4  -1   6     2918.29     2713.91     62.75 o 
   5  -1   6     5151.83     4719.27     88.29 o 
   6  -1   6      972.82      902.44     39.36 o 
   7  -1   6      692.98      628.21     52.92 o 
   8  -1   6       60.22       58.53     29.38 o 
   9  -1   6       17.59       39.78     16.75 o 
  10  -1   6      163.30      191.17     43.47 o 
  11  -1   6      300.00      282.91     53.47 o 
  12  -1   6       41.36       85.64     34.28 o 
  -5   0   6     3040.57     3020.42    120.82 o 
  -4   0   6     1443.57     1212.41     63.06 o 
  -3   0   6     5644.44     6276.59    198.87 o 
  -2   0   6     4646.31     5218.69    168.49 o 
  -1   0   6      932.41     1243.69     57.96 o 
   0   0   6     1329.98     1196.82     55.76 o 
   1   0   6     1355.37     1455.34     34.41 o 
   2   0   6      192.20      138.54     10.98 o 
   3   0   6      887.16      925.07     29.19 o 
   4   0   6     6165.58     6228.72    111.05 o 
   5   0   6        5.60       19.17     11.77 o 
   6   0   6      855.50      908.24     32.61 o 
   7   0   6       72.44       72.31     16.54 o 
   8   0   6      276.52      312.61     29.02 o 
   9   0   6      590.35      558.02     40.87 o 
  10   0   6      534.62      441.51     62.36 o 
  11   0   6       13.58       39.17     29.38 o 
  12   0   6      218.00      219.86     51.57 o 
 -10   1   6       13.01       13.99     25.88 o 
  -9   1   6       14.36       -5.70     17.19 o 
  -8   1   6       52.71       58.76     25.98 o 
  -7   1   6       27.12       22.49     20.39 o 
  -6   1   6      136.91      194.77     33.68 o 
  -5   1   6      437.50      351.17     40.87 o 
  -3   1   6      705.32      635.08     42.57 o 
  -2   1   6      678.88      541.25     37.08 o 
  -1   1   6     4271.78     4204.55    139.31 o 
   0   1   6       74.76       49.96     11.54 o 
   1   1   6     4301.64     4150.37     76.26 o 
   2   1   6     3009.26     3160.09     62.12 o 
   3   1   6     6564.99     6568.51    115.70 o 
   4   1   6      806.59      764.39     24.63 o 
   5   1   6     1849.37     1935.69     78.54 o 
   6   1   6      168.44      197.79     15.08 o 
   7   1   6      113.04      121.96     18.34 o 
   8   1   6      308.71      288.15     27.31 o 
   9   1   6       33.24       29.68     24.78 o 
  10   1   6      654.07      739.62     78.65 o 
  11   1   6       81.89       80.45     37.08 o 
  12   1   6       45.50       91.74     42.77 o 
 -11   2   6        3.72        8.79     28.08 o 
 -10   2   6       49.27       91.94     31.48 o 
  -9   2   6      516.86      606.70     65.26 o 
  -8   2   6       53.84       60.66     25.38 o 
  -7   2   6        1.31      -16.59     12.99 o 
  -6   2   6      142.66      167.49     33.38 o 
  -5   2   6       28.95       83.55     24.18 o 
  -4   2   6     3895.32     4110.01    150.00 o 
  -3   2   6       59.63      144.61     26.38 o 
  -2   2   6      107.46       83.54     12.70 o 
  -1   2   6     2041.07     1951.21     56.13 o 
   0   2   6     4601.84     4352.78    102.04 o 
   1   2   6        9.49       34.62      6.52 o 
   2   2   6     8606.64     8993.78    151.82 o 
   3   2   6       74.13       90.63     10.52 o 
   4   2   6      341.38      326.47     17.07 o 
   5   2   6       46.41       84.52     10.71 o 
   6   2   6       12.74       26.40      7.58 o 
   7   2   6     2361.04     2309.30     76.20 o 
   8   2   6      574.83      578.72     62.26 o 
   9   2   6      154.02      158.70     40.87 o 
  10   2   6      258.60      236.05     50.67 o 
  11   2   6      461.28      570.23     76.05 o 
  12   2   6        6.50       66.06     37.78 o 
 -11   3   6      329.15      382.45     60.56 o 
 -10   3   6       45.42       27.78     27.88 o 
  -9   3   6      502.64      531.25     62.96 o 
  -8   3   6        1.03      -22.34     14.89 o 
  -7   3   6      468.26      524.66     57.26 o 
  -6   3   6       14.88        5.10     15.49 o 
  -5   3   6       10.28        2.80     15.49 o 
  -4   3   6      898.16     1278.46     69.95 o 
  -3   3   6     4487.65     4899.49    168.29 o 
  -2   3   6      419.04      388.58     23.91 o 
  -1   3   6      469.77      403.28     22.29 o 
   0   3   6     5310.94     4874.34    137.26 o 
   1   3   6     5372.38     5470.08     96.60 o 
   2   3   6     2502.93     2289.53     49.31 o 
   3   3   6     7928.44     8900.09    152.65 o 
   4   3   6      808.51      820.34     35.37 o 
   5   3   6      109.38      109.87     11.77 o 
   6   3   6      197.10      252.65     16.62 o 
   7   3   6      329.22      318.57     26.46 o 
   8   3   6     2632.62     2525.95    125.02 o 
   9   3   6        2.58        7.20     25.48 o 
  10   3   6      726.88      574.72     72.65 o 
  11   3   6       18.80       23.08     29.78 o 
  12   3   6      198.52      284.11     60.86 o 
 -11   4   6      171.83      301.50     58.36 o 
 -10   4   6      301.97      333.18     56.46 o 
  -9   4   6      292.43      432.42     59.26 o 
  -8   4   6      469.38      642.58     66.36 o 
  -7   4   6      841.63      964.07     69.15 o 
  -6   4   6      546.37      504.07     54.26 o 
  -5   4   6      338.59      359.66     44.47 o 
  -4   4   6      979.04     1146.95     66.86 o 
  -3   4   6     1318.04     1375.65     63.61 o 
  -2   4   6      257.36      376.24     31.43 o 
  -1   4   6       76.57       66.34     11.65 o 
   0   4   6      241.10      256.13     11.67 o 
   1   4   6    13738.71    13991.30    227.43 o 
   2   4   6     3058.66     3079.23     62.04 o 
   3   4   6     2935.38     2770.94     58.46 o 
   4   4   6     5350.53     5908.88    133.52 o 
   5   4   6       84.99       75.40     12.21 o 
   6   4   6     3002.75     2899.42    270.22 o 
   7   4   6       18.95       15.98     11.72 o 
   8   4   6      647.04      678.99     39.52 o 
   9   4   6      389.80      479.59     64.46 o 
  10   4   6      103.68       82.95     35.18 o 
  11   4   6       55.43       85.24     36.18 o 
  12   4   6       67.75       85.84     37.48 o 
 -11   5   6        3.99       33.48     29.48 o 
 -10   5   6      215.79      347.67     59.16 o 
  -9   5   6       54.28      102.03     33.58 o 
  -8   5   6     1844.06     2038.77    110.93 o 
  -7   5   6     2360.81     2309.99    116.02 o 
  -6   5   6      345.60      352.57     47.67 o 
  -5   5   6        6.60        9.19     15.59 o 
  -4   5   6       22.96       21.18     15.34 o 
  -3   5   6      957.37      994.91     41.61 o 
  -2   5   6      114.96      159.23     19.01 o 
  -1   5   6      298.82      298.34     29.33 o 
   0   5   6        1.39        4.76      4.10 o 
   1   5   6      623.25      791.08     49.28 o 
   2   5   6     5402.35     5606.18    101.89 o 
   3   5   6     2092.30     2122.05     48.57 o 
   4   5   6     4374.79     4679.87     89.83 o 
   5   5   6     4550.82     4453.97    113.95 o 
   6   5   6      727.50      772.05    114.38 o 
   7   5   6     2254.10     2252.42     75.48 o 
   8   5   6      339.39      237.10     32.08 o 
   9   5   6       26.59       43.97     28.18 o 
  10   5   6      180.63      208.86     47.07 o 
  11   5   6       30.79       15.69     31.28 o 
  12   5   6      143.45      158.10     50.97 o 
 -10   6   6       43.14       55.36     31.38 o 
  -9   6   6     1020.98      996.45     79.65 o 
  -8   6   6        2.80       35.48     22.39 o 
  -7   6   6      356.96      338.18     50.67 o 
  -6   6   6      348.12      388.85     50.57 o 
  -5   6   6      129.78      157.11     21.97 o 
  -4   6   6     3091.89     2998.07    111.18 o 
  -3   6   6     1333.89     1335.47     50.59 o 
  -2   6   6      784.87      873.02     38.46 o 
  -1   6   6      708.90      660.80     31.72 o 
   0   6   6     1971.62     2096.71     67.71 o 
   1   6   6     3743.61     4287.49     81.51 o 
   2   6   6      187.07      193.81     14.04 o 
   3   6   6     1519.05     1493.04     38.73 o 
   4   6   6      235.48      247.81     16.74 o 
   5   6   6     4207.99     4280.87    171.04 o 
   6   6   6     1111.02     1073.99     48.35 o 
   7   6   6        3.26       25.05     14.06 o 
   8   6   6      526.47      579.28     40.21 o 
   9   6   6        1.50       29.58     28.38 o 
  10   6   6       63.26       78.15     37.48 o 
  11   6   6       26.29       81.25     37.68 o 
 -10   7   6        5.52       -0.90     25.98 o 
  -9   7   6       65.98       95.04     34.08 o 
  -8   7   6      439.36      587.92     68.66 o 
  -7   7   6      128.38      144.61     36.38 o 
  -6   7   6      184.25      160.79     35.88 o 
  -5   7   6     1237.10     1050.35     88.84 o 
  -4   7   6       40.57       37.00     31.83 o 
  -3   7   6     4485.58     4142.36    289.86 o 
  -2   7   6      630.41      617.42     32.88 o 
  -1   7   6      179.82      194.66     21.12 o 
   0   7   6     3714.67     3989.33    202.07 o 
   1   7   6      181.35      204.35     15.90 o 
   2   7   6      594.97      617.35     25.14 o 
   3   7   6      986.42      971.55     30.25 o 
   4   7   6      564.98      579.62     70.55 o 
   5   7   6     1497.37     1443.65     55.82 o 
   6   7   6     1802.30     1767.87     66.20 o 
   7   7   6      378.45      422.02     35.83 o 
   8   7   6      282.36      363.25     35.58 o 
   9   7   6      334.60      361.47     37.63 o 
  10   7   6      410.80      444.51     69.75 o 
  11   7   6      323.89      349.27     67.06 o 
 -10   8   6        6.34        8.89     28.18 o 
  -9   8   6        1.37       15.89     22.98 o 
  -8   8   6        3.75      -10.19     20.29 o 
  -7   8   6        2.12      -13.99     16.49 o 
  -6   8   6      265.95      299.54     49.92 o 
  -5   8   6       44.64       39.34     15.42 o 
  -4   8   6      860.38      763.73     39.85 o 
  -3   8   6      450.47      454.24     33.17 o 
  -2   8   6     1381.68     1334.68     51.45 o 
  -1   8   6      240.83      266.04     25.12 o 
   0   8   6      203.76      242.52     25.83 o 
   1   8   6        0.82        4.88      6.33 o 
   2   8   6       47.06       51.72      9.45 o 
   3   8   6      120.81      130.70     18.65 o 
   4   8   6     3873.39     3854.47    170.74 o 
   5   8   6      899.90      773.16     41.34 o 
   6   8   6      743.93      693.67     41.05 o 
   7   8   6      951.33     1012.47     51.21 o 
   8   8   6      159.00      205.67     29.15 o 
   9   8   6       87.33      107.81     26.51 o 
  10   8   6      484.43      485.98     70.85 o 
  11   8   6       81.78      113.23     41.57 o 
  -9   9   6      293.69      130.31     41.47 o 
  -8   9   6      207.22      181.98     43.27 o 
  -7   9   6        2.27      -23.78     20.39 o 
  -6   9   6       87.65       78.69     19.72 o 
  -5   9   6      535.94      519.94     38.79 o 
  -4   9   6      471.63      409.16     33.82 o 
  -3   9   6     1224.40     1140.47     49.21 o 
  -2   9   6      814.61      714.27     37.35 o 
  -1   9   6       57.40       43.20     14.11 o 
   0   9   6      722.85      692.56     54.96 o 
   1   9   6      686.83      722.95     35.05 o 
   2   9   6      332.79      318.39     42.67 o 
   3   9   6      177.75      165.09     32.28 o 
   4   9   6      184.52      221.95     37.68 o 
   5   9   6     1033.75     1123.27     75.25 o 
   6   9   6      287.38      279.62     32.00 o 
   7   9   6      160.94      222.56     30.03 o 
   8   9   6       22.46       20.73     23.93 o 
   9   9   6      284.78      281.26     36.47 o 
  10   9   6        1.74        4.50     32.28 o 
  -9  10   6       65.83       92.64     37.58 o 
  -8  10   6       24.44       60.76     30.88 o 
  -7  10   6       77.25       70.65     33.38 o 
  -6  10   6      407.86      378.55     55.86 o 
  -5  10   6     1105.86      944.33     48.84 o 
  -4  10   6      632.19      631.08     38.29 o 
  -3  10   6     1791.75     1736.61     64.68 o 
  -2  10   6      151.32      178.94     23.66 o 
  -1  10   6      420.33      449.27     33.76 o 
   0  10   6       88.69       84.93     17.23 o 
   1  10   6       32.41       47.32     14.70 o 
   2  10   6        1.94      -12.79     14.39 o 
   3  10   6     4146.16     3995.59    167.29 o 
   4  10   6       14.27       20.39     21.09 o 
   5  10   6     1563.19     1552.28     93.94 o 
   6  10   6        7.75        5.90     20.39 o 
   7  10   6      297.21      357.57     37.52 o 
   8  10   6      720.96      715.68     49.41 o 
   9  10   6        0.90       -9.50     17.90 o 
  10  10   6       14.68        8.04     20.92 o 
  -8  11   6       13.50       32.28     30.68 o 
  -7  11   6       22.51       50.57     31.38 o 
  -6  11   6       81.14       82.15     33.68 o 
  -5  11   6      995.48      899.91     49.18 o 
  -4  11   6       92.25      110.68     21.94 o 
  -3  11   6      206.57      240.72     29.33 o 
  -2  11   6       36.63       49.35     16.02 o 
  -1  11   6      581.45      600.44     36.53 o 
   0  11   6      109.82      106.72     19.92 o 
   1  11   6     2051.31     2047.36    109.63 o 
   2  11   6      725.23      696.24     62.16 o 
   3  11   6      341.44      327.39     48.87 o 
   4  11   6     2433.64     2344.77    121.42 o 
   5  11   6       44.21       50.47     29.08 o 
   6  11   6        0.76       -3.20     23.08 o 
   7  11   6        7.06        8.29     23.28 o 
   8  11   6       61.03       69.04     23.21 o 
   9  11   6      853.72      882.29     72.25 o 
  -8  12   6       31.43       18.79     33.08 o 
  -7  12   6     1436.04     1425.17    101.63 o 
  -6  12   6      202.85      114.92     37.98 o 
  -5  12   6      115.87      193.08     30.24 o 
  -4  12   6       26.02       32.04     17.70 o 
  -3  12   6        0.10       -0.64     14.44 o 
  -2  12   6        3.83       11.10     13.97 o 
  -1  12   6       10.18        9.49     14.34 o 
   0  12   6      665.58      622.88    104.73 o 
   1  12   6       25.14       10.59     22.09 o 
   2  12   6       73.04       89.04     31.48 o 
   3  12   6     1909.93     1647.92    101.33 o 
   4  12   6      114.89      120.72     36.48 o 
   5  12   6       19.17       44.07     30.48 o 
   6  12   6       61.16       81.25     33.98 o 
   7  12   6        2.11       48.47     31.88 o 
   8  12   6        9.33       22.65     21.66 o 
   9  12   6       12.52       53.56     31.13 o 
  -7  13   6       19.88        9.89     30.28 o 
  -6  13   6     1135.91     1088.29     87.04 o 
  -5  13   6      381.49      308.80     55.36 o 
  -4  13   6        3.07      -12.16     21.74 o 
  -3  13   6      453.51      399.30     37.86 o 
  -2  13   6      384.21      418.81     37.61 o 
  -1  13   6     1377.03     1477.92     76.90 o 
   0  13   6       27.27       -1.80     21.49 o 
   1  13   6       12.59       12.29     22.79 o 
   2  13   6       61.90       80.35     32.78 o 
   3  13   6      787.62      867.33     73.65 o 
   4  13   6      368.19      386.55     57.46 o 
   5  13   6      175.72      166.69     44.37 o 
   6  13   6      666.36      623.99     73.95 o 
   7  13   6      276.25      215.26     50.67 o 
   8  13   6      515.10      551.08     51.58 o 
  -6  14   6       45.19       68.36     35.38 o 
  -5  14   6      146.95      197.47     46.57 o 
  -4  14   6       17.46       12.31     18.58 o 
  -3  14   6       60.33       57.59     21.03 o 
  -2  14   6        6.49       12.24     17.79 o 
  -1  14   6        1.65       17.49     25.08 o 
   0  14   6       35.76       54.16     31.28 o 
   1  14   6      110.56      163.99     42.57 o 
   2  14   6       70.66       59.76     28.38 o 
   3  14   6      650.78      591.71     70.65 o 
   4  14   6       15.70       16.09     26.08 o 
   5  14   6       95.65       82.35     34.98 o 
   6  14   6        0.28        3.30     29.38 o 
   7  14   6      114.00      117.42     42.17 o 
  -5  15   6       47.90      125.72     40.97 o 
  -4  15   6      400.29      338.18     59.16 o 
  -3  15   6       38.91       39.34     47.72 o 
  -2  15   6      179.98      247.54     48.77 o 
  -1  15   6      107.04      159.00     40.87 o 
   0  15   6       55.46       99.14     34.68 o 
   1  15   6      185.25      215.16     47.37 o 
   2  15   6      627.70      606.90     74.35 o 
   3  15   6       92.10       80.95     34.48 o 
   4  15   6       62.46       82.15     33.98 o 
   5  15   6        0.92      -29.98     22.09 o 
   6  15   6      102.22      154.60     46.07 o 
  -3  16   6      166.17      241.34     51.67 o 
  -2  16   6       70.16       93.04     40.47 o 
  -1  16   6       98.51      197.57     46.87 o 
   0  16   6       17.85       38.27     30.08 o 
   1  16   6      325.54      314.39     58.56 o 
   2  16   6       36.19       17.19     30.38 o 
   3  16   6      145.02      242.94     54.16 o 
   4  16   6        0.78       14.79     27.98 o 
   0  17   6      399.19      374.06     65.16 o 
   1  17   6        3.39       52.57     35.08 o 
  -2 -15   7       57.28       51.67     35.28 o 
  -1 -15   7        2.66        6.60     28.38 o 
   2 -15   7        1.98       32.78     30.88 o 
   3 -15   7      306.85      388.75     60.26 o 
   4 -15   7       30.46      187.48     46.77 o 
  -4 -14   7      137.08      214.26     49.77 o 
  -3 -14   7      614.56      682.65     80.85 o 
  -2 -14   7      308.91      361.76     61.06 o 
  -1 -14   7       76.01      135.21     41.47 o 
   0 -14   7      157.84      174.79     40.17 o 
   1 -14   7        5.34       25.28     28.08 o 
   2 -14   7        0.82       17.59     24.48 o 
   3 -14   7        6.06       12.99     26.58 o 
   4 -14   7       10.78       45.67     31.58 o 
   5 -14   7      531.52      437.71     63.36 o 
   6 -14   7      162.85       83.25     33.88 o 
  -5 -13   7      625.65      807.67     93.44 o 
  -4 -13   7      408.21      517.36     73.65 o 
  -3 -13   7       21.60       30.08     28.18 o 
  -2 -13   7       40.03       25.88     27.08 o 
  -1 -13   7      190.76      197.97     43.37 o 
   0 -13   7      513.19      486.30     53.22 o 
   1 -13   7     1133.08     1167.04     79.05 o 
   2 -13   7       39.95      100.93     32.28 o 
   3 -13   7       79.68       50.67     26.78 o 
   4 -13   7      181.49      176.58     43.17 o 
   5 -13   7       32.43       47.97     30.48 o 
   6 -13   7       34.61       62.36     31.08 o 
   7 -13   7        0.18       39.17     27.48 o 
  -6 -12   7      257.26      295.01     61.46 o 
  -5 -12   7        4.08        3.10     25.28 o 
  -4 -12   7      134.09      196.67     46.47 o 
  -3 -12   7      178.56      247.24     50.17 o 
  -2 -12   7      186.02      193.07     44.97 o 
  -1 -12   7      703.05      736.57     45.14 o 
   0 -12   7      336.02      413.74     37.27 o 
   1 -12   7      589.34      592.56     42.38 o 
   2 -12   7      323.28      436.71     55.86 o 
   3 -12   7      404.10      329.38     51.87 o 
   4 -12   7        2.48       21.09     24.68 o 
   5 -12   7      405.92      369.16     58.96 o 
   6 -12   7       56.47       68.76     35.58 o 
   7 -12   7       86.73      127.32     39.47 o 
   8 -12   7      103.14       84.24     35.48 o 
  -7 -11   7      171.34      144.11     50.17 o 
  -6 -11   7       93.47       87.44     37.58 o 
  -5 -11   7        3.27       14.79     29.38 o 
  -4 -11   7      121.38      210.86     46.97 o 
  -3 -11   7      109.34      196.27     45.67 o 
  -2 -11   7       14.95       17.09     22.29 o 
  -1 -11   7       45.31       36.56     15.65 o 
   0 -11   7      914.12      987.86     48.21 o 
   1 -11   7     1420.30     1362.25     57.34 o 
   2 -11   7      675.82      659.77     56.76 o 
   3 -11   7      769.30      705.64     69.05 o 
   4 -11   7       48.46       49.97     27.08 o 
   5 -11   7       42.68       81.35     32.18 o 
   6 -11   7      385.49      387.45     59.56 o 
   7 -11   7        8.04       12.39     23.78 o 
   8 -11   7      113.48      235.75     48.47 o 
   9 -11   7        9.44        8.29     24.78 o 
  -8 -10   7      714.69      842.95     98.04 o 
  -7 -10   7       28.52       22.09     35.28 o 
  -6 -10   7      263.32      212.36     50.67 o 
  -5 -10   7      664.73      656.57     78.45 o 
  -4 -10   7      202.45      152.20     39.77 o 
  -3 -10   7     1189.96     1045.52     80.75 o 
  -2 -10   7       35.90       41.83     21.29 o 
  -1 -10   7      416.17      494.62     37.81 o 
   0 -10   7       45.67       87.43     19.20 o 
   1 -10   7     2458.88     2515.93     81.15 o 
   2 -10   7      533.57      512.39     44.12 o 
   3 -10   7      155.13      179.78     36.78 o 
   4 -10   7       58.05       78.95     29.68 o 
   5 -10   7       97.92      133.31     37.78 o 
   6 -10   7     1357.41     1448.35     93.94 o 
   7 -10   7        0.59       38.67     23.68 o 
   8 -10   7       42.68       43.07     26.58 o 
   9 -10   7       17.32       36.38     29.18 o 
  -8  -9   7      430.89      583.32     83.55 o 
  -7  -9   7      928.86      982.96     98.94 o 
  -6  -9   7        0.58        4.90     30.58 o 
  -5  -9   7       19.96       27.08     29.08 o 
  -4  -9   7       20.24       10.69     24.88 o 
  -3  -9   7      391.15      399.16     35.91 o 
  -2  -9   7      106.38      131.78     24.83 o 
  -1  -9   7       30.32       39.95     15.28 o 
   0  -9   7      679.35      726.99     39.40 o 
   1  -9   7       38.14       55.97     21.94 o 
   2  -9   7      458.79      439.62     58.96 o 
   3  -9   7      449.12      412.63     50.67 o 
   4  -9   7      152.19      139.71     33.38 o 
   5  -9   7     2565.78     2304.59    116.62 o 
   6  -9   7      161.89      169.29     41.47 o 
   7  -9   7     1280.68     1362.71     90.84 o 
   8  -9   7        4.70        8.69     20.89 o 
   9  -9   7       15.52       11.68     16.46 o 
  10  -9   7        0.45        4.77     16.88 o 
  -9  -8   7      488.59      492.38     78.05 o 
  -8  -8   7       53.69       87.54     41.17 o 
  -7  -8   7     1204.87     1394.19    107.93 o 
  -6  -8   7      156.52      180.68     47.97 o 
  -5  -8   7      202.96      172.19     44.77 o 
  -4  -8   7     3892.13     3776.03    111.04 o 
  -3  -8   7       16.17        0.08     15.64 o 
  -2  -8   7      425.01      414.18     34.87 o 
  -1  -8   7       79.49       93.10     20.03 o 
   0  -8   7      484.74      461.04     34.93 o 
   1  -8   7       55.43       61.75     16.75 o 
   2  -8   7        7.42       14.91     12.00 o 
   3  -8   7      101.28      102.33     29.78 o 
   4  -8   7     1423.90     1490.62     84.54 o 
   5  -8   7        7.31       -8.99     19.39 o 
   6  -8   7      571.66      625.99     64.76 o 
   7  -8   7      478.09      463.07     40.12 o 
   8  -8   7      272.68      290.88     33.56 o 
   9  -8   7       26.04       21.64     16.32 o 
  10  -8   7      122.94      104.86     24.20 o 
  -9  -7   7       13.17       24.28     34.08 o 
  -8  -7   7      731.71      802.97     88.94 o 
  -7  -7   7       89.32      133.91     44.37 o 
  -6  -7   7     1589.55     1511.31    105.03 o 
  -5  -7   7       61.15      113.53     35.98 o 
  -4  -7   7      687.56      783.61     46.94 o 
  -3  -7   7    11221.93    11801.29    263.67 o 
  -2  -7   7      334.89      347.86     32.04 o 
  -1  -7   7      639.56      584.64     36.26 o 
   0  -7   7       16.09       35.39     17.89 o 
   1  -7   7      771.03      794.82     38.79 o 
   2  -7   7      296.69      323.27     26.48 o 
   3  -7   7        1.87        0.49     11.49 o 
   4  -7   7       69.02       64.06     25.28 o 
   5  -7   7        0.88      -13.69     15.89 o 
   6  -7   7      482.71      457.25     46.97 o 
   7  -7   7      214.34      254.13     30.18 o 
   8  -7   7      940.93      809.37     61.06 o 
   9  -7   7       71.86       78.85     20.89 o 
  10  -7   7        0.79       30.81     16.56 o 
  11  -7   7       27.60       26.08     18.41 o 
 -10  -6   7        1.30        8.99     32.88 o 
  -9  -6   7       39.10       47.97     37.98 o 
  -8  -6   7       17.39       24.08     30.98 o 
  -7  -6   7        4.42       19.19     26.78 o 
  -6  -6   7      382.26      385.35     58.76 o 
  -5  -6   7      453.12      458.07     52.07 o 
  -4  -6   7     3226.88     3315.22    117.32 o 
  -3  -6   7      594.37      659.24     47.77 o 
  -2  -6   7     5440.64     5181.53    141.11 o 
  -1  -6   7     1762.56     1734.40    180.68 o 
   0  -6   7      262.78      255.59     25.28 o 
   1  -6   7       50.89       58.37     15.24 o 
   2  -6   7      247.07      251.45     22.79 o 
   3  -6   7      593.70      604.30     30.35 o 
   4  -6   7        7.55        0.80     16.19 o 
   5  -6   7      132.78      148.42     21.07 o 
   6  -6   7        4.53       -2.96     12.24 o 
   7  -6   7      526.90      469.02     36.68 o 
   8  -6   7       24.73       13.76     13.44 o 
   9  -6   7      587.39      550.70     41.90 o 
  10  -6   7        5.04       39.21     18.58 o 
  11  -6   7        0.67       12.33     15.63 o 
 -10  -5   7       83.83       65.66     38.57 o 
  -9  -5   7       10.59       16.79     32.48 o 
  -8  -5   7      175.85      137.91     41.57 o 
  -7  -5   7      861.22      829.06     80.65 o 
  -6  -5   7       33.47       19.00     21.64 o 
  -5  -5   7     1452.39     1467.04     78.05 o 
  -4  -5   7      122.52      132.61     32.58 o 
  -3  -5   7     1010.10      960.37     63.06 o 
  -2  -5   7     3097.60     3004.04    118.42 o 
  -1  -5   7        5.36        2.00     21.99 o 
   0  -5   7      411.25      375.55     41.37 o 
   1  -5   7      455.87      467.09     44.07 o 
   2  -5   7     1277.79     1254.58     67.96 o 
   3  -5   7      319.47      284.11     21.29 o 
   4  -5   7      151.99      140.25     19.22 o 
   5  -5   7      636.08      628.99     79.05 o 
   6  -5   7      123.74       98.94     18.78 o 
   7  -5   7        0.80       22.61     13.48 o 
   8  -5   7       49.41       53.06     19.14 o 
   9  -5   7       45.81       67.25     18.47 o 
  10  -5   7       17.82       46.03     19.75 o 
  11  -5   7      270.17      325.49     48.42 o 
 -10  -4   7       12.61        0.40     29.48 o 
  -9  -4   7        0.08       -0.50     27.78 o 
  -8  -4   7       85.54       71.95     34.18 o 
  -7  -4   7       29.61       46.37     18.76 o 
  -6  -4   7      700.20      690.05     51.37 o 
  -5  -4   7     3593.93     3298.34    126.92 o 
  -4  -4   7      951.85      986.05     60.16 o 
  -3  -4   7      672.28      591.91     48.27 o 
  -2  -4   7      467.53      429.02     43.47 o 
  -1  -4   7    12458.26    12496.42    367.46 o 
   0  -4   7       83.00       84.64     26.78 o 
   1  -4   7      986.00     1063.60     61.06 o 
   2  -4   7     3830.80     3714.37    136.01 o 
   3  -4   7      544.31      483.08     41.77 o 
   4  -4   7      307.79      355.70     27.66 o 
   5  -4   7        5.14        4.79     10.73 o 
   6  -4   7      106.53       97.91     21.44 o 
   7  -4   7      344.86      304.60     29.64 o 
   8  -4   7      133.84      144.57     23.07 o 
   9  -4   7       27.07       30.74     15.79 o 
  10  -4   7        8.55        9.44     17.84 o 
  11  -4   7      113.49      110.17     25.69 o 
 -10  -3   7      569.37      704.84     81.15 o 
  -9  -3   7        4.51      -12.99     24.28 o 
  -7  -3   7      125.70      118.72     29.98 o 
  -6  -3   7       36.18       53.37     23.28 o 
  -5  -3   7      751.59      771.40     53.76 o 
  -4  -3   7      117.90      142.51     27.98 o 
  -3  -3   7       11.49       19.79     17.39 o 
  -2  -3   7      771.20      675.16     47.77 o 
  -1  -3   7      144.11      161.19     30.98 o 
   0  -3   7      254.48      190.98     31.88 o 
   1  -3   7      909.05      865.13     55.06 o 
   2  -3   7     1946.20     1709.18     78.85 o 
   3  -3   7     1601.15     1364.79     86.89 o 
   4  -3   7     1735.87     1738.35     72.10 o 
   5  -3   7     3741.72     3519.73    139.21 o 
   6  -3   7        2.30        1.30      9.82 o 
   7  -3   7      111.44      101.94     23.23 o 
   8  -3   7      144.28      163.53     23.79 o 
   9  -3   7        6.53        9.49     13.75 o 
  10  -3   7       44.33       57.65     20.50 o 
  11  -3   7        0.41       33.36     19.59 o 
  12  -3   7       59.51       65.86     34.68 o 
 -10  -2   7       23.70       14.39     30.98 o 
  -8  -2   7       53.92       53.07     25.98 o 
  -7  -2   7      977.30     1021.53     66.86 o 
  -6  -2   7        7.55       15.49     17.09 o 
  -5  -2   7     1985.59     2094.93     93.74 o 
  -4  -2   7        0.61      -15.89     11.29 o 
  -3  -2   7      371.03      317.49     35.58 o 
  -2  -2   7      518.47      548.94     41.27 o 
  -1  -2   7      204.02      226.85     31.18 o 
   0  -2   7       76.39       64.66     22.98 o 
   1  -2   7      186.80      145.80     28.28 o 
   2  -2   7        1.21       35.98     20.99 o 
   3  -2   7        6.72       19.31      9.85 o 
   4  -2   7     3065.24     2729.69     75.78 o 
   5  -2   7        8.20       29.35     17.69 o 
   6  -2   7      625.75      611.78     86.49 o 
   7  -2   7       13.11        9.50     13.79 o 
   8  -2   7     1212.48     1184.20     68.61 o 
   9  -2   7        2.23        8.97     17.99 o 
  10  -2   7       13.84       26.66     16.14 o 
  11  -2   7       21.74       22.69     28.48 o 
  12  -2   7       58.61       80.15     36.68 o 
  -9  -1   7       17.20       31.08     25.38 o 
  -8  -1   7      527.85      522.86     56.76 o 
  -7  -1   7       25.46      -11.29     14.69 o 
  -6  -1   7      688.00      606.50     49.67 o 
  -5  -1   7     1214.59     1159.24     65.86 o 
  -4  -1   7       48.32       31.38     16.79 o 
  -3  -1   7      247.13      352.77     36.28 o 
  -2  -1   7      745.88      816.77     49.77 o 
  -1  -1   7     7795.48     8471.26    256.23 o 
   0  -1   7      568.96      659.97     44.37 o 
   1  -1   7     1970.78     2094.63     87.44 o 
   2  -1   7     3358.42     3361.46     83.14 o 
   3  -1   7      198.59      230.24     21.64 o 
   4  -1   7     6348.48     6463.82    127.68 o 
   5  -1   7     1624.14     1555.05     39.23 o 
   6  -1   7      226.99      288.18     54.56 o 
   7  -1   7       27.69       16.23     12.19 o 
   8  -1   7      146.86      155.23     22.39 o 
   9  -1   7      769.46      763.17     45.77 o 
  10  -1   7        6.46      -19.19     20.09 o 
  11  -1   7       99.92      110.03     38.57 o 
  12  -1   7      106.06      175.88     43.37 o 
  -9   0   7     1183.33     1515.31    106.93 o 
  -8   0   7      976.38     1035.42     78.65 o 
  -7   0   7      187.28      239.14     41.77 o 
  -6   0   7      511.68      532.65     52.57 o 
  -5   0   7     2324.64     2224.84    100.23 o 
  -4   0   7      557.79      539.25     41.97 o 
  -3   0   7     2358.74     2615.89    104.63 o 
  -2   0   7     1341.44     1158.24     60.26 o 
  -1   0   7     3622.64     4219.24    143.61 o 
   0   0   7       91.49      151.00     24.78 o 
   1   0   7      540.06      631.73     31.98 o 
   2   0   7     5418.09     5746.72    103.83 o 
   3   0   7       26.70       45.26     15.24 o 
   4   0   7       35.30       79.35     10.31 o 
   5   0   7      945.43      941.46     29.19 o 
   6   0   7      643.33      642.06     33.16 o 
   7   0   7      253.70      284.03     27.20 o 
   8   0   7      986.35      916.21     44.10 o 
   9   0   7       18.73       45.27     27.08 o 
  10   0   7      443.67      420.72     62.46 o 
  11   0   7       77.71       89.44     38.27 o 
  12   0   7        0.02       16.99     28.38 o 
  -5   1   7      792.28      658.17     52.27 o 
  -4   1   7      663.65      717.43     49.87 o 
  -3   1   7      828.05      773.39     49.17 o 
  -2   1   7     4456.28     5037.50    168.69 o 
  -1   1   7     4919.00     5007.62    165.19 o 
   0   1   7      681.75      651.19     62.81 o 
   1   1   7      189.35      247.87     14.31 o 
   2   1   7       86.89       52.91      8.47 o 
   3   1   7      153.56      187.88     14.60 o 
   4   1   7     6386.33     7021.09    125.67 o 
   5   1   7      215.53      224.59     16.83 o 
   6   1   7      446.04      483.12     22.14 o 
   7   1   7       23.19       27.11     12.15 o 
   8   1   7       19.87       21.42     20.64 o 
   9   1   7     2387.84     2033.37    114.92 o 
  10   1   7      341.65      413.93     64.06 o 
  11   1   7       64.64      241.44     54.36 o 
  12   1   7      189.05      149.90     46.37 o 
 -11   2   7      128.77      170.79     45.97 o 
 -10   2   7      802.71      879.02     74.15 o 
  -9   2   7       42.04       31.38     24.38 o 
  -8   2   7      429.75      509.37     59.26 o 
  -7   2   7      293.27      309.10     46.67 o 
  -6   2   7        3.52        8.09     15.89 o 
  -5   2   7     2212.41     2496.37    112.23 o 
  -3   2   7       18.21       14.59     12.89 o 
  -2   2   7     2973.72     2918.29    111.83 o 
  -1   2   7      181.71      105.16     25.73 o 
   0   2   7    10929.15    11559.31    242.40 o 
   1   2   7      144.29      103.95     10.09 o 
   2   2   7       78.39       56.74      8.91 o 
   3   2   7     3775.51     3808.06     75.52 o 
   4   2   7      397.99      353.95     18.85 o 
   5   2   7        2.53       15.12      7.11 o 
   6   2   7     1053.95     1113.25     34.37 o 
   7   2   7      937.31      901.99     40.04 o 
   8   2   7        0.54       -6.60     19.49 o 
   9   2   7        2.43      -16.39     19.89 o 
  10   2   7       86.62       89.34     35.58 o 
  11   2   7      102.68       88.24     39.87 o 
  12   2   7        2.01       14.89     34.18 o 
 -10   3   7      275.96      293.21     56.26 o 
  -9   3   7      202.35      214.36     44.77 o 
  -8   3   7      155.15      160.89     37.68 o 
  -7   3   7       14.40       14.39     19.19 o 
  -6   3   7      603.59      607.30     52.87 o 
  -5   3   7      221.81      262.33     39.97 o 
  -4   3   7     2472.21     2691.04    115.12 o 
  -3   3   7      233.97      247.44     35.68 o 
  -2   3   7      141.86      132.41     32.83 o 
  -1   3   7     3964.94     3903.07     98.79 o 
   0   3   7      555.29      444.26     24.75 o 
   1   3   7       33.97       71.82      8.98 o 
   2   3   7     2040.50     2150.15     51.36 o 
   3   3   7      667.06      704.78     54.05 o 
   4   3   7      194.42      225.93     21.27 o 
   5   3   7       12.62       28.12      8.91 o 
   6   3   7      366.08      400.07     20.87 o 
   7   3   7     5792.71     5837.49    175.98 o 
   8   3   7       96.86       68.95     30.28 o 
   9   3   7      160.89       93.84     34.88 o 
  10   3   7      464.87      438.81     66.26 o 
  11   3   7       13.04       23.28     31.58 o 
  12   3   7        0.23       26.38     27.88 o 
 -10   4   7      105.61      151.20     41.27 o 
  -9   4   7      261.20      209.96     41.97 o 
  -8   4   7        1.51       -4.70     20.69 o 
  -7   4   7     2004.74     1911.55    103.63 o 
  -6   4   7      312.77      349.97     49.07 o 
  -5   4   7      466.70      518.56     54.76 o 
  -4   4   7     1545.18     1700.89     86.34 o 
  -3   4   7      611.02      733.56     35.84 o 
  -2   4   7     1712.31     1813.51     59.39 o 
  -1   4   7     1015.39     1012.00     51.07 o 
   0   4   7     3814.60     3405.27     88.41 o 
   1   4   7     4826.01     5127.17     93.86 o 
   2   4   7     1757.31     2266.02     62.04 o 
   3   4   7       18.05       33.88      8.83 o 
   4   4   7     1258.66     1219.29     35.99 o 
   5   4   7      887.07      838.48     29.05 o 
   6   4   7      167.34      156.03     32.88 o 
   7   4   7      111.69      175.62     22.62 o 
   8   4   7      797.42      764.30     72.05 o 
   9   4   7      509.20      446.21     62.76 o 
  10   4   7       61.01       83.35     37.68 o 
  11   4   7      233.76      267.72     57.36 o 
  12   4   7       44.18       32.08     35.78 o 
 -10   5   7      501.23      517.16     69.95 o 
  -9   5   7      343.06      476.19     65.76 o 
  -8   5   7     1636.36     1534.10     96.54 o 
  -7   5   7     1895.55     1631.73     97.14 o 
  -6   5   7        0.42      -12.59     13.79 o 
  -5   5   7     1743.23     1863.68     96.84 o 
  -4   5   7      286.86      276.46     27.27 o 
  -3   5   7      883.11      912.04     41.15 o 
  -2   5   7       51.86       86.23     15.12 o 
  -1   5   7      503.59      528.76     46.37 o 
   0   5   7        2.77       13.18      4.75 o 
   1   5   7      406.54      600.14     21.24 o 
   2   5   7     7238.79     8329.30    149.02 o 
   3   5   7      566.08      578.95     26.08 o 
   4   5   7     7930.36     7906.46    141.27 o 
   5   5   7      796.15      803.93     38.71 o 
   6   5   7     4889.56     5001.65    129.03 o 
   7   5   7      185.89      204.31     24.82 o 
   8   5   7      615.26      616.32     40.33 o 
   9   5   7      478.36      473.49     66.46 o 
  10   5   7       22.54       16.29     29.88 o 
  11   5   7       60.77      133.71     46.17 o 
 -10   6   7      152.57      238.34     52.17 o 
  -9   6   7       80.52       88.24     32.58 o 
  -8   6   7      142.78      233.95     47.37 o 
  -7   6   7     1488.16     1442.86     90.84 o 
  -6   6   7      282.32      218.16     40.87 o 
  -5   6   7       24.94        8.89     21.29 o 
  -4   6   7     1069.18      999.92     88.64 o 
  -3   6   7       24.71       30.34     13.29 o 
  -2   6   7     1152.08     1092.49     74.05 o 
  -1   6   7       22.06        2.05      8.73 o 
   0   6   7        2.85       15.33      5.71 o 
   1   6   7       10.86        7.68      5.55 o 
   2   6   7     4763.32     4785.92     91.63 o 
   3   6   7      184.35      180.27     15.46 o 
   4   6   7      550.51      531.38     29.05 o 
   5   6   7     3225.40     3121.24     90.65 o 
   6   6   7      195.85      247.57     27.57 o 
   7   6   7     2528.01     2503.35     82.88 o 
   8   6   7        4.46       20.88     15.36 o 
   9   6   7      257.21      237.44     48.67 o 
  10   6   7      994.39     1087.39     90.14 o 
  11   6   7        5.48       38.87     35.28 o 
 -10   7   7        2.96       19.89     23.38 o 
  -9   7   7      441.83      486.38     68.46 o 
  -8   7   7      381.38      510.87     66.66 o 
  -7   7   7     1041.76      968.17     74.65 o 
  -6   7   7     1457.29     1367.91     86.14 o 
  -5   7   7        0.68       13.54     12.84 o 
  -4   7   7     7221.94     7371.73    179.08 o 
  -3   7   7      284.85      266.89     29.63 o 
  -2   7   7        2.23       12.73     10.45 o 
  -1   7   7       36.96       41.28     11.98 o 
   0   7   7      376.65      447.65     26.91 o 
   1   7   7      907.54     1006.40     29.94 o 
   2   7   7     1247.10     1276.40     35.99 o 
   3   7   7     1884.98     1880.73     47.23 o 
   4   7   7     1132.80     1150.81     78.85 o 
   5   7   7      372.16      409.67     32.38 o 
   6   7   7     1834.97     1798.29     66.78 o 
   7   7   7      225.89      228.52     42.27 o 
   8   7   7       17.99       34.17     17.49 o 
   9   7   7      103.29      140.61     41.07 o 
  10   7   7       20.28       22.39     29.08 o 
  11   7   7       92.10      115.22     43.17 o 
  -9   8   7      222.30      177.08     46.17 o 
  -8   8   7     1197.57     1102.08     85.34 o 
  -7   8   7       91.78       82.55     32.48 o 
  -6   8   7        9.79       -1.60     20.89 o 
  -5   8   7     3164.60     3147.07    135.76 o 
  -4   8   7      151.40      173.88     25.39 o 
  -3   8   7     8585.34     8273.44    195.33 o 
  -2   8   7       68.26       68.29     16.48 o 
  -1   8   7      149.47      187.00     22.65 o 
   0   8   7      126.53      133.82     23.98 o 
   1   8   7      837.52      897.71     61.56 o 
   2   8   7      518.52      591.33     23.89 o 
   3   8   7     1380.93     1324.63     50.51 o 
   4   8   7        0.04        2.88     10.65 o 
   5   8   7     1143.68     1080.15     49.56 o 
   6   8   7      795.23      748.81     42.71 o 
   7   8   7        2.40       35.23     20.34 o 
   8   8   7      485.16      516.78     51.07 o 
   9   8   7      542.91      548.05     46.22 o 
  10   8   7       45.85       75.95     37.38 o 
  11   8   7       32.07       99.24     42.57 o 
  -9   9   7       10.82       33.48     31.58 o 
  -8   9   7        0.51       12.39     22.89 o 
  -7   9   7      285.13      308.70     54.56 o 
  -6   9   7        3.42      -14.81     15.89 o 
  -5   9   7      144.57      147.12     25.10 o 
  -4   9   7     2416.97     2264.38    124.27 o 
  -3   9   7      532.68      559.43     38.13 o 
  -2   9   7     1704.38     1842.38     88.59 o 
  -1   9   7      112.48      116.54     19.34 o 
   0   9   7      102.27      104.90     19.84 o 
   1   9   7       79.09       82.02     16.48 o 
   2   9   7       32.59       26.72     15.69 o 
   3   9   7      237.17      271.97     25.64 o 
   4   9   7     1690.13     1481.32     57.90 o 
   5   9   7      734.15      687.35     40.57 o 
   6   9   7     1356.65     1141.24     54.19 o 
   7   9   7      345.27      390.05     37.66 o 
   8   9   7       59.04       58.12     21.94 o 
   9   9   7      173.72      188.22     32.52 o 
  10   9   7      479.73      448.41     71.05 o 
  -8  10   7        0.46        3.40     23.18 o 
  -7  10   7      442.14      395.44     62.96 o 
  -6  10   7      799.58      708.44     47.55 o 
  -5  10   7     1227.82     1041.56     79.90 o 
  -4  10   7      839.59      837.42     55.81 o 
  -3  10   7        1.90       18.57     19.14 o 
  -2  10   7     1954.51     1927.92     69.69 o 
  -1  10   7      489.00      420.07     33.81 o 
   0  10   7       20.82       25.81     12.93 o 
   1  10   7     2682.76     2495.00    105.48 o 
   2  10   7     1346.23     1152.15     78.75 o 
   3  10   7       86.85       86.74     29.08 o 
   4  10   7       14.25       38.07     21.69 o 
   5  10   7     2563.50     2282.18     80.26 o 
   6  10   7       25.10       16.30     16.94 o 
   7  10   7       28.00       32.21     18.90 o 
   8  10   7      161.48      180.77     34.23 o 
   9  10   7      104.06       92.56     27.94 o 
  10  10   7       71.77      118.82     43.27 o 
  -8  11   7      163.50      116.92     38.87 o 
  -7  11   7      120.86      145.40     46.07 o 
  -6  11   7      705.33      700.84     76.55 o 
  -5  11   7      579.37      632.89     55.71 o 
  -4  11   7      906.46      844.84     46.57 o 
  -3  11   7     1425.83     1211.10     55.43 o 
  -2  11   7      366.66      403.60     35.18 o 
  -1  11   7      439.51      430.31     35.14 o 
   0  11   7      826.63      775.26    105.48 o 
   1  11   7      714.15      821.56     66.86 o 
   2  11   7       84.24       61.06     27.78 o 
   3  11   7      297.37      303.90     48.77 o 
   4  11   7       30.70       -4.20     20.49 o 
   5  11   7      145.28      227.83     30.38 o 
   6  11   7        0.13      -10.23     14.26 o 
   7  11   7       53.47       59.58     21.19 o 
   8  11   7     1097.83     1167.04     89.14 o 
   9  11   7       21.36       10.44     21.48 o 
  -7  12   7        0.54        5.20     30.28 o 
  -6  12   7      118.32      161.19     45.57 o 
  -5  12   7      277.41      303.64     35.48 o 
  -4  12   7       77.27       91.63     25.28 o 
  -3  12   7      154.88      164.64     26.03 o 
  -2  12   7       16.46       33.38     16.31 o 
  -1  12   7      283.77      311.55     32.71 o 
   0  12   7      150.58      200.17     33.73 o 
   1  12   7      543.90      682.55     69.45 o 
   2  12   7     1428.03     1348.32     91.74 o 
   3  12   7      490.51      461.00     60.76 o 
   4  12   7      206.17      189.98     44.97 o 
   5  12   7      101.75      108.13     35.18 o 
   6  12   7      300.34      226.95     32.93 o 
   7  12   7      482.09      453.49     44.40 o 
   8  12   7      235.49      243.08     37.70 o 
  -6  13   7       37.09       22.98     30.18 o 
  -5  13   7       39.30       42.47     30.78 o 
  -4  13   7      135.34      156.46     47.62 o 
  -3  13   7      108.00      128.21     25.53 o 
  -2  13   7     2456.73     2253.17     82.28 o 
  -1  13   7      396.77      410.53     38.24 o 
   0  13   7      457.14      491.68     63.06 o 
   1  13   7       81.41       66.96     29.78 o 
   2  13   7      156.46      129.22     38.08 o 
   3  13   7      461.91      464.10     62.26 o 
   4  13   7      189.14      192.67     45.37 o 
   5  13   7        0.79      -13.79     23.88 o 
   6  13   7        3.63      -30.88     21.49 o 
   7  13   7        3.52      -35.23     23.48 o 
   8  13   7      267.31      305.31     40.76 o 
  -5  14   7        0.40       14.29     29.68 o 
  -4  14   7      181.55      221.90     33.47 o 
  -3  14   7      143.29      102.05     28.48 o 
  -2  14   7        0.80       12.86     17.57 o 
  -1  14   7      523.83      698.94     73.85 o 
   0  14   7       15.30       26.58     27.18 o 
   1  14   7       86.16       87.64     35.38 o 
   2  14   7       26.93       19.19     27.28 o 
   3  14   7        0.67       12.19     27.28 o 
   4  14   7      164.63      225.25     50.97 o 
   5  14   7        5.59      -29.18     22.98 o 
   6  14   7      303.16      323.19     59.06 o 
   7  14   7        7.49      -28.38     25.48 o 
  -4  15   7       67.55      113.53     41.07 o 
  -3  15   7       53.48       99.01     49.72 o 
  -2  15   7       62.10      111.63     37.68 o 
  -1  15   7       29.50       10.09     26.18 o 
   0  15   7      184.50      272.52     53.86 o 
   1  15   7       14.99       27.48     28.28 o 
   2  15   7       20.59      -24.98     24.58 o 
   3  15   7      103.09      195.57     47.67 o 
   4  15   7        2.51       -1.80     25.68 o 
   5  15   7        7.64      -36.58     24.38 o 
  -2  16   7      281.52      426.72     65.16 o 
  -1  16   7       11.22       37.08     33.18 o 
   0  16   7       18.37       66.76     35.78 o 
   1  16   7       14.10       41.97     32.38 o 
   2  16   7       21.66       35.58     32.28 o 
   3  16   7        2.09       10.89     31.08 o 
   4  16   7      262.95      262.63     55.56 o 
  -1 -15   8       50.62       16.09     28.58 o 
   2 -15   8      127.91      225.75     46.97 o 
  -3 -14   8      126.30       61.86     38.37 o 
  -2 -14   8       39.93       35.48     31.38 o 
  -1 -14   8        1.03       14.09     28.08 o 
   0 -14   8      119.01      101.63     36.48 o 
   1 -14   8       29.46      102.23     34.68 o 
   2 -14   8       16.99       54.26     30.18 o 
   3 -14   8      221.50      263.03     50.77 o 
   4 -14   8       19.21       32.98     30.98 o 
   5 -14   8       56.53       87.74     38.18 o 
  -5 -13   8      239.58      344.47     65.66 o 
  -4 -13   8      301.64      345.17     64.96 o 
  -3 -13   8      110.84      105.63     41.47 o 
  -2 -13   8        2.74       36.18     27.68 o 
  -1 -13   8      159.65      153.90     43.17 o 
   0 -13   8     1070.16     1083.84     58.11 o 
   1 -13   8        2.33       35.08     27.88 o 
   2 -13   8       26.55       36.18     28.98 o 
   3 -13   8        2.78       33.08     26.78 o 
   4 -13   8        2.82        6.50     23.38 o 
   5 -13   8        6.68       25.58     29.48 o 
   6 -13   8       35.36       32.18     32.18 o 
  -6 -12   8      206.26      287.61     62.86 o 
  -5 -12   8       67.55       93.34     37.58 o 
  -4 -12   8       30.13       44.77     30.08 o 
  -3 -12   8      173.61      237.54     50.67 o 
  -2 -12   8       38.75       59.36     33.48 o 
  -1 -12   8       50.37       64.56     20.10 o 
   0 -12   8     1319.37     1353.79     61.43 o 
   1 -12   8      473.43      569.41     42.95 o 
   2 -12   8       15.45       -3.90     19.69 o 
   3 -12   8        1.14        6.90     24.68 o 
   4 -12   8        3.30       11.59     22.79 o 
   5 -12   8       90.27      120.62     36.98 o 
   6 -12   8       22.62       64.36     31.38 o 
   7 -12   8      414.37      353.67     59.56 o 
  -6 -11   8      111.75      120.62     42.97 o 
  -5 -11   8        1.48        4.40     27.28 o 
  -4 -11   8       23.07       87.74     36.08 o 
  -3 -11   8        1.44       40.77     27.68 o 
  -2 -11   8       18.47       38.77     27.08 o 
  -1 -11   8      478.27      545.37     42.24 o 
   0 -11   8      721.19      719.87     43.46 o 
   1 -11   8     1276.18     1296.82     57.53 o 
   2 -11   8       55.87       54.86     28.68 o 
   3 -11   8       40.38       39.97     25.58 o 
   4 -11   8      324.20      287.71     51.97 o 
   5 -11   8      301.63      262.93     50.67 o 
   6 -11   8      286.16      309.70     52.47 o 
   7 -11   8      231.99      202.97     46.37 o 
   8 -11   8       27.69       64.86     31.88 o 
  -7 -10   8       80.93      161.89     53.07 o 
  -6 -10   8        9.63      -21.79     23.48 o 
  -5 -10   8       89.54       85.34     36.28 o 
  -4 -10   8       29.69       43.97     29.08 o 
  -3 -10   8     1860.71     1821.81    112.63 o 
  -2 -10   8      564.49      581.65     42.66 o 
  -1 -10   8      272.17      299.06     32.01 o 
   0 -10   8     2207.62     2156.31     76.49 o 
   1 -10   8       11.50       16.03     15.30 o 
   2 -10   8       18.77       40.57     24.68 o 
   3 -10   8       64.24       88.54     28.28 o 
   4 -10   8       12.57       39.07     27.18 o 
   5 -10   8     1169.35     1202.11     85.44 o 
   6 -10   8      360.27      386.25     59.46 o 
   7 -10   8       31.45      116.72     35.68 o 
   8 -10   8       10.60       53.86     27.18 o 
   9 -10   8        2.75       27.98     25.58 o 
  -8  -9   8      537.96      504.07     79.95 o 
  -7  -9   8        1.07       39.67     35.88 o 
  -6  -9   8       17.76      -16.09     28.38 o 
  -5  -9   8        8.83       37.28     28.88 o 
  -4  -9   8      758.04      827.86     83.25 o 
  -3  -9   8      958.99      995.19     51.46 o 
  -2  -9   8      183.75      247.10     31.20 o 
  -1  -9   8      275.09      278.56     31.36 o 
   0  -9   8     1384.32     1323.63     56.36 o 
   1  -9   8      172.27      173.44     28.58 o 
   2  -9   8      438.92      457.82     39.47 o 
   3  -9   8       10.96       41.77     24.18 o 
   4  -9   8      792.54      793.38     63.96 o 
   5  -9   8      201.25      201.27     44.07 o 
   6  -9   8      508.53      574.62     67.36 o 
   7  -9   8       19.13       65.06     26.78 o 
   8  -9   8       24.63       13.39     22.29 o 
   9  -9   8        0.06       26.38     22.09 o 
  -8  -8   8       88.74      151.10     50.87 o 
  -7  -8   8      593.00      820.46     92.24 o 
  -6  -8   8       11.85       40.57     34.88 o 
  -5  -8   8     1410.06     1352.42     98.04 o 
  -4  -8   8       92.42       86.22     23.48 o 
  -3  -8   8       15.59       29.62     24.58 o 
  -2  -8   8     1463.03     1380.88    133.11 o 
  -1  -8   8      136.45      151.02     27.83 o 
   0  -8   8      319.68      320.51     30.42 o 
   1  -8   8      300.39      301.76     51.57 o 
   2  -8   8      148.96      160.71     29.33 o 
   3  -8   8     1911.24     1727.57     92.14 o 
   4  -8   8      817.43      855.74     64.36 o 
   5  -8   8      308.51      291.01     47.57 o 
   6  -8   8      480.74      464.10     58.76 o 
   7  -8   8     1468.01     1410.48     90.54 o 
   8  -8   8        1.70       -6.53     13.10 o 
   9  -8   8        0.76      -21.01     16.84 o 
  10  -8   8      115.57       75.36     26.43 o 
  -9  -7   8      270.17      282.42     64.46 o 
  -8  -7   8      115.76       96.34     41.87 o 
  -7  -7   8      221.40      287.21     59.46 o 
  -6  -7   8        5.51       19.39     30.18 o 
  -5  -7   8      449.51      419.93     59.76 o 
  -4  -7   8       29.42       27.91     20.54 o 
  -3  -7   8     2142.89     1987.66     72.93 o 
  -2  -7   8     1800.00     1730.07     65.85 o 
  -1  -7   8      215.45      226.62     27.85 o 
   0  -7   8      158.56      185.46     24.61 o 
   1  -7   8      297.92      298.09     28.14 o 
   2  -7   8      188.55      216.52     23.98 o 
   3  -7   8      437.23      413.13     48.67 o 
   4  -7   8      357.10      302.40     42.57 o 
   5  -7   8       44.86       33.58     22.19 o 
   6  -7   8      565.95      476.39     56.66 o 
   7  -7   8      993.55      970.17     49.60 o 
   8  -7   8       20.55       14.04     15.04 o 
   9  -7   8       36.78       52.89     18.61 o 
  10  -7   8      135.38      126.52     25.86 o 
  -9  -6   8        0.52      -18.09     26.88 o 
  -8  -6   8        6.66       48.47     34.28 o 
  -7  -6   8      480.32      602.51     75.85 o 
  -6  -6   8       75.87       83.15     35.28 o 
  -5  -6   8      271.44      246.12     32.50 o 
  -4  -6   8      888.37      823.29     46.10 o 
  -3  -6   8     8405.25     8136.98    263.13 o 
  -2  -6   8      860.53      899.61     63.26 o 
  -1  -6   8       16.52        6.70     26.78 o 
   0  -6   8      740.94      787.58     60.46 o 
   1  -6   8      166.36      175.59     36.28 o 
   2  -6   8      972.93      908.40     40.67 o 
   3  -6   8       95.18       99.46     16.26 o 
   4  -6   8      240.66      241.94     39.97 o 
   5  -6   8      620.43      589.81     51.47 o 
   6  -6   8        5.47       -4.62     17.19 o 
   7  -6   8      537.47      539.18     41.02 o 
   8  -6   8      560.96      531.29     41.47 o 
   9  -6   8      424.78      394.68     38.43 o 
  10  -6   8      173.61      178.83     30.08 o 
  11  -6   8       78.63      104.73     24.81 o 
  -9  -5   8      107.07      148.60     47.87 o 
  -8  -5   8        4.68       24.58     31.38 o 
  -7  -5   8       19.95       40.67     31.48 o 
  -6  -5   8      410.82      423.29     37.98 o 
  -5  -5   8      552.35      533.55     52.97 o 
  -4  -5   8      854.15      684.15     56.06 o 
  -3  -5   8      585.73      645.08     57.56 o 
  -2  -5   8     4263.20     4061.74    153.00 o 
  -1  -5   8       76.57       59.36     29.58 o 
   0  -5   8      826.06      835.15     59.16 o 
   1  -5   8      656.91      667.26     53.27 o 
   2  -5   8        9.92       -9.69     20.89 o 
   3  -5   8        7.16       16.99     21.59 o 
   4  -5   8        5.44        1.80     17.29 o 
   5  -5   8      548.75      561.66     34.97 o 
   6  -5   8      964.44      897.88     60.41 o 
   7  -5   8      380.57      408.84     35.44 o 
   8  -5   8        7.78       10.36     12.75 o 
   9  -5   8       17.75       17.75     15.44 o 
  10  -5   8      151.52      177.86     28.25 o 
  11  -5   8       16.16       60.52     20.22 o 
 -10  -4   8       72.01      132.81     50.07 o 
  -9  -4   8       75.62       34.88     30.28 o 
  -8  -4   8      548.95      599.61     72.65 o 
  -7  -4   8        8.19       11.39     23.68 o 
  -6  -4   8      246.06      256.93     41.27 o 
  -5  -4   8     1037.47      941.08     64.86 o 
  -4  -4   8      138.36      166.69     34.68 o 
  -3  -4   8     3612.40     3432.95    133.71 o 
  -2  -4   8     6603.37     6478.26    214.76 o 
  -1  -4   8       69.47       89.64     30.38 o 
   0  -4   8      156.12      142.11     32.58 o 
   1  -4   8     1496.22     1457.75     77.35 o 
   2  -4   8      498.46      470.79     46.87 o 
   3  -4   8      703.22      640.58     50.07 o 
   4  -4   8       34.43       42.60     14.11 o 
   5  -4   8      326.75      335.56     29.29 o 
   6  -4   8      245.63      248.74     27.32 o 
   7  -4   8       92.10       98.78     19.42 o 
   8  -4   8        7.08       17.35     13.73 o 
   9  -4   8        0.18       18.88     14.33 o 
  10  -4   8      568.88      524.75     43.46 o 
  11  -4   8      790.42      676.52     51.37 o 
 -10  -3   8      131.51      256.23     56.96 o 
  -9  -3   8      408.29      378.65     63.26 o 
  -7  -3   8      367.29      387.05     48.37 o 
  -6  -3   8      679.87      658.57     54.96 o 
  -5  -3   8      308.79      299.70     41.17 o 
  -4  -3   8       64.79       89.84     27.48 o 
  -3  -3   8       17.99       19.19     22.09 o 
  -2  -3   8      160.26      205.47     35.38 o 
  -1  -3   8      517.89      436.91     44.57 o 
   0  -3   8        9.60       11.89     21.39 o 
   1  -3   8        3.36        1.40     20.49 o 
   2  -3   8     7332.81     6776.87    220.16 o 
   3  -3   8     1501.66     1464.24     75.65 o 
   4  -3   8     2572.46     2499.96    191.72 o 
   5  -3   8      194.56      252.16     25.99 o 
   6  -3   8      188.58      178.76     22.95 o 
   7  -3   8        2.43       -2.36     10.84 o 
   8  -3   8       32.30       32.07     27.03 o 
   9  -3   8        0.58        6.62     12.57 o 
  10  -3   8      162.74      140.07     25.39 o 
  11  -3   8       44.96       57.36     31.58 o 
 -10  -2   8      122.93      152.50     47.17 o 
  -8  -2   8     1964.17     1930.74    103.33 o 
  -7  -2   8      249.82      274.52     43.77 o 
  -6  -2   8     1811.88     1670.51     87.54 o 
  -5  -2   8      151.22      159.80     33.28 o 
  -4  -2   8      688.20      603.51     48.97 o 
  -3  -2   8      537.34      526.26     43.87 o 
  -2  -2   8       33.02       18.09     19.39 o 
  -1  -2   8      360.97      352.57     39.77 o 
   0  -2   8     3989.98     3899.55    141.81 o 
   1  -2   8      696.26      614.50     48.37 o 
   2  -2   8      647.64      565.33     46.87 o 
   3  -2   8     2288.30     2189.68     65.10 o 
   4  -2   8      376.65      435.14     29.53 o 
   5  -2   8      535.55      528.74     30.98 o 
   6  -2   8     1782.86     1504.52     78.35 o 
   7  -2   8       80.63      100.98     24.43 o 
   8  -2   8      595.59      560.56     37.14 o 
   9  -2   8       87.22       85.71     19.61 o 
  10  -2   8      352.28      380.46     36.88 o 
  11  -2   8      228.00      273.22     53.86 o 
  12  -2   8      352.03      339.18     60.26 o 
  -9  -1   8       71.68       90.04     37.58 o 
  -8  -1   8      218.81      331.48     50.57 o 
  -7  -1   8       46.42       92.74     29.68 o 
  -6  -1   8     2596.61     2573.72    116.22 o 
  -5  -1   8      473.41      423.82     45.77 o 
  -4  -1   8        2.38        8.49     16.29 o 
  -3  -1   8      396.46      408.03     41.47 o 
  -2  -1   8       30.12        2.50     15.69 o 
  -1  -1   8       93.06      160.00     29.48 o 
   0  -1   8     2325.78     2586.11    104.43 o 
   1  -1   8     1288.90     1363.71     70.75 o 
   2  -1   8       21.94       13.32     10.20 o 
   3  -1   8      265.56      254.30     51.77 o 
   4  -1   8     2446.75     2448.64    150.95 o 
   5  -1   8      121.40      144.59     16.70 o 
   6  -1   8       85.75       59.62     26.98 o 
   7  -1   8      133.33      159.20     22.81 o 
   8  -1   8      133.96      135.41     21.64 o 
   9  -1   8       97.28      125.98     23.53 o 
  10  -1   8       18.66       33.18     27.78 o 
  11  -1   8       34.69       32.88     30.28 o 
  12  -1   8      155.20      197.97     47.97 o 
 -10   0   8      431.03      770.20     95.24 o 
  -9   0   8      523.17      646.98     77.85 o 
  -8   0   8      226.77      247.74     48.97 o 
  -7   0   8     1707.04     1699.19     96.44 o 
  -6   0   8      436.63      386.25     47.07 o 
  -5   0   8     3580.10     3649.11    144.31 o 
  -4   0   8       31.65       26.18     16.99 o 
  -3   0   8      370.42      384.45     41.37 o 
  -2   0   8       70.47      110.13     24.78 o 
  -1   0   8      345.89      308.90     34.78 o 
   0   0   8     1412.99     1559.98     74.15 o 
   1   0   8        2.23        9.29     18.69 o 
   2   0   8     1804.22     1723.74     42.81 o 
   3   0   8       57.50       58.23     10.17 o 
   4   0   8     7228.27     7428.37    133.53 o 
   5   0   8     1771.98     1746.61     44.50 o 
   6   0   8      620.00      581.38     32.85 o 
   7   0   8      343.44      410.22     32.13 o 
   8   0   8       39.99       30.74     14.36 o 
   9   0   8       38.33       83.75     32.18 o 
  10   0   8       10.73       26.38     28.08 o 
  11   0   8       12.98       23.18     28.48 o 
  12   0   8       22.56       42.57     31.78 o 
 -10   1   8        3.66       72.85     52.77 o 
  -9   1   8      215.65      234.95     56.06 o 
  -8   1   8        4.57       15.79     27.88 o 
  -7   1   8      255.64      283.21     50.47 o 
  -6   1   8      716.22      576.12     57.96 o 
  -5   1   8     1544.78     1526.50     84.74 o 
  -4   1   8      159.51      162.19     30.48 o 
  -3   1   8     2253.91     2372.25    102.03 o 
  -2   1   8      649.53      595.61     45.37 o 
  -1   1   8     2065.20     2195.26     92.54 o 
   0   1   8      481.78      611.86     30.06 o 
   1   1   8     1530.66     1622.16     52.97 o 
   2   1   8     3847.09     4003.19     84.47 o 
   3   1   8        3.75       19.09      7.25 o 
   4   1   8     2111.11     2205.84     52.00 o 
   5   1   8      577.61      588.08     24.09 o 
   6   1   8       77.75       73.96     11.62 o 
   7   1   8        0.31       -0.57     11.53 o 
   8   1   8     4051.34     3788.40    106.27 o 
   9   1   8      306.36      316.89     54.36 o 
  10   1   8        6.78       42.17     30.98 o 
  11   1   8       19.81       -2.50     23.08 o 
  12   1   8        0.33       13.09     28.18 o 
  -5   2   8      201.47      193.67     36.88 o 
  -4   2   8       56.71       68.16     23.58 o 
  -3   2   8       99.76       77.35     21.89 o 
  -2   2   8        2.51        6.20     11.99 o 
  -1   2   8    13149.14    14449.96    302.97 o 
   0   2   8     1070.11     1023.31    101.73 o 
   1   2   8      401.75      409.80     18.21 o 
   2   2   8        7.06        5.56      8.78 o 
   3   2   8      108.17       98.43     11.98 o 
   4   2   8     2077.87     2309.54     54.34 o 
   5   2   8      118.73      136.24     20.86 o 
   6   2   8       73.17       94.22     16.04 o 
   7   2   8       47.05       70.76     20.69 o 
   8   2   8      202.24      226.95     44.07 o 
   9   2   8      438.08      484.98     64.56 o 
  10   2   8        7.74       25.28     28.38 o 
  11   2   8      339.93      340.38     61.96 o 
  12   2   8        5.76       19.89     31.48 o 
 -10   3   8      201.87      277.32     54.96 o 
  -9   3   8       18.44       21.89     24.48 o 
  -8   3   8      311.59      387.15     57.76 o 
  -7   3   8      190.92      252.14     46.27 o 
  -6   3   8     1069.92     1130.86     76.15 o 
  -5   3   8      755.46      964.87     67.16 o 
  -3   3   8      520.81      492.68     42.97 o 
  -2   3   8     3084.05     2989.99     85.06 o 
  -1   3   8     2754.30     2697.67     96.24 o 
   0   3   8     1681.57     1549.48     52.38 o 
   1   3   8      181.92      166.27     19.34 o 
   2   3   8       18.42       14.23      8.96 o 
   3   3   8     2324.85     2465.51     56.40 o 
   4   3   8        3.41       18.47      8.35 o 
   5   3   8       78.62       79.86     12.53 o 
   6   3   8     4753.47     4839.72    115.89 o 
   7   3   8      314.52      364.68     44.97 o 
   8   3   8        0.30       -1.70     21.39 o 
   9   3   8       36.25       40.37     28.38 o 
  10   3   8      176.76      315.19     60.96 o 
  11   3   8        0.25       19.79     33.78 o 
  12   3   8       66.04       57.66     40.87 o 
 -10   4   8       56.83      147.30     43.07 o 
  -9   4   8      303.06      327.29     56.16 o 
  -8   4   8       30.40       88.44     31.78 o 
  -7   4   8      166.62      130.11     35.68 o 
  -6   4   8     1657.61     1689.49     95.84 o 
  -5   4   8     1110.47     1034.72     70.25 o 
  -4   4   8        8.04        8.79     15.69 o 
  -3   4   8     1047.88     1054.50     98.04 o 
  -2   4   8        9.10        4.07     14.84 o 
  -1   4   8     3600.89     3413.08     92.64 o 
   0   4   8      112.81       97.83     15.80 o 
   1   4   8      660.46      700.65     49.40 o 
   2   4   8      105.33      103.71     12.14 o 
   3   4   8     1340.16     1195.62     44.09 o 
   4   4   8      205.04      193.03     17.05 o 
   5   4   8      852.23      836.10     30.34 o 
   6   4   8      618.39      598.11     36.16 o 
   7   4   8      811.38      807.07     46.67 o 
   8   4   8      204.12      259.33     46.47 o 
   9   4   8       10.70      -13.49     22.49 o 
  10   4   8       35.00       26.48     31.78 o 
  11   4   8       17.42       -0.40     30.48 o 
 -10   5   8      155.80      202.57     49.37 o 
  -9   5   8      184.33      285.31     53.27 o 
  -8   5   8        0.47        4.30     24.28 o 
  -7   5   8        0.78        7.00     21.69 o 
  -6   5   8       35.02       25.88     20.79 o 
  -5   5   8     1063.56      929.49     66.66 o 
  -4   5   8     2318.90     2360.68     78.95 o 
  -3   5   8      148.98      158.56     22.15 o 
  -2   5   8     1192.68     1227.57     49.39 o 
  -1   5   8      164.43      177.32     20.71 o 
   0   5   8     4294.40     4179.93    217.91 o 
   1   5   8     1519.00     1588.79     39.55 o 
   2   5   8      442.68      477.76     21.26 o 
   3   5   8     2317.67     2474.53     57.57 o 
   4   5   8      361.96      386.64     32.01 o 
   5   5   8      141.90      118.86     23.93 o 
   6   5   8     2611.56     2652.60    107.43 o 
   7   5   8      404.85      384.14     33.72 o 
   8   5   8      761.85      703.94     71.35 o 
   9   5   8       17.76        1.00     26.18 o 
  10   5   8        0.49       17.69     28.48 o 
  11   5   8       82.65      130.71     47.97 o 
 -10   6   8      109.79      124.12     41.87 o 
  -9   6   8       46.04       64.26     31.88 o 
  -8   6   8      654.17      793.38     79.85 o 
  -7   6   8      896.72      914.50     72.35 o 
  -6   6   8       99.56       86.74     29.98 o 
  -5   6   8      339.62      360.06     51.27 o 
  -4   6   8      128.03      144.62     23.80 o 
  -3   6   8     5509.03     5691.92    145.06 o 
  -2   6   8      979.19     1005.35     44.98 o 
  -1   6   8     1579.04     1512.01     79.95 o 
   0   6   8       75.71       60.69     12.81 o 
   1   6   8        2.49        4.94      5.94 o 
   2   6   8       39.46       54.63     12.64 o 
   3   6   8     2699.17     2888.61     64.92 o 
   4   6   8      119.15      144.53     16.43 o 
   5   6   8       68.53       93.20     23.63 o 
   6   6   8     1447.97     1469.93     59.07 o 
   7   6   8       46.77       54.85     18.07 o 
   8   6   8       25.96       11.88     14.91 o 
   9   6   8      110.97      103.83     36.58 o 
  10   6   8       46.79       83.65     35.78 o 
  11   6   8       10.26       44.57     39.77 o 
  -9   7   8       91.90      104.93     36.38 o 
  -8   7   8        1.59        5.40     22.29 o 
  -7   7   8        0.46       -8.69     21.29 o 
  -6   7   8        4.71       11.29     19.49 o 
  -5   7   8      222.21      255.93     40.57 o 
  -4   7   8     2610.03     2622.24     86.31 o 
  -3   7   8      490.98      516.22     94.34 o 
  -2   7   8     4183.23     4279.20    160.40 o 
  -1   7   8       30.31       20.73     11.94 o 
   0   7   8       40.63       44.31     13.89 o 
   1   7   8      614.92      598.82     51.52 o 
   2   7   8       31.11       46.12     10.64 o 
   3   7   8      797.25      803.15     29.47 o 
   4   7   8       49.85       54.73     18.24 o 
   5   7   8     2078.30     2068.28     71.38 o 
   6   7   8       41.90       41.07     16.89 o 
   7   7   8      460.79      477.94     38.80 o 
   8   7   8      155.48      124.18     34.98 o 
   9   7   8       23.17       32.18     29.38 o 
  10   7   8      570.92      493.68     72.25 o 
  11   7   8        8.40       -3.70     31.48 o 
  -9   8   8      219.37      260.83     52.27 o 
  -8   8   8      217.86      159.30     43.17 o 
  -7   8   8      120.59       60.06     28.78 o 
  -6   8   8      553.50      566.03     67.56 o 
  -5   8   8      171.03      169.57     26.31 o 
  -4   8   8     6069.18     6050.99    256.93 o 
  -3   8   8      564.28      601.81     39.53 o 
  -2   8   8      441.89      406.76     33.21 o 
  -1   8   8      137.77      132.36     20.83 o 
   0   8   8     1153.91     1112.53     60.51 o 
   1   8   8       50.92       45.26     12.89 o 
   2   8   8      957.13      996.51     43.37 o 
   3   8   8       22.03       32.62     12.00 o 
   4   8   8      504.50      472.07     33.87 o 
   5   8   8       29.47       39.87     16.46 o 
   6   8   8     4063.19     4063.98    117.14 o 
   7   8   8      592.09      551.26     42.17 o 
   8   8   8       32.50       16.83     17.63 o 
   9   8   8        0.18       23.78     29.28 o 
  10   8   8        0.26       32.38     32.88 o 
  -9   9   8        2.26       19.39     29.98 o 
  -8   9   8       92.92      133.51     39.17 o 
  -7   9   8       22.42       14.59     27.18 o 
  -6   9   8        8.82       25.27     20.44 o 
  -5   9   8     1174.02     1179.57     57.19 o 
  -4   9   8       51.97       29.60     19.69 o 
  -3   9   8     4081.90     3916.50    113.90 o 
  -2   9   8     2077.77     1927.18     83.60 o 
  -1   9   8      985.48      876.00     55.61 o 
   0   9   8     1858.87     1794.53     84.74 o 
   1   9   8        6.07       -1.82      9.36 o 
   2   9   8     1255.82     1241.82     49.73 o 
   3   9   8      889.25      884.92     67.56 o 
   4   9   8       28.35       30.52     14.51 o 
   5   9   8      443.16      453.71     36.64 o 
   6   9   8       30.61       23.59     16.76 o 
   7   9   8      198.30      198.76     29.14 o 
   8   9   8        2.24        1.67     17.69 o 
   9   9   8      207.19      296.77     37.95 o 
  10   9   8       79.72      105.63     41.27 o 
  -8  10   8        5.14       20.89     32.28 o 
  -7  10   8       37.69       31.18     33.58 o 
  -6  10   8      296.54      265.86     34.01 o 
  -5  10   8        7.22        1.51     14.72 o 
  -4  10   8      928.92      859.96     48.65 o 
  -3  10   8       56.53       86.02     30.08 o 
  -2  10   8       85.56       88.52     39.07 o 
  -1  10   8      379.45      400.99     35.63 o 
   0  10   8      350.61      379.73     36.83 o 
   1  10   8      979.33      924.20     70.95 o 
   2  10   8      507.70      482.18     56.46 o 
   3  10   8      304.18      313.20     50.27 o 
   4  10   8      180.99      210.06     42.17 o 
   5  10   8      480.34      446.07     37.98 o 
   6  10   8      172.49      176.04     28.16 o 
   7  10   8        4.35        7.67     17.07 o 
   8  10   8      108.69      118.20     26.84 o 
   9  10   8      470.29      432.88     45.46 o 
  -7  11   8      288.33      358.47     66.36 o 
  -6  11   8       15.78       17.09     29.08 o 
  -5  11   8      177.24      199.35     30.26 o 
  -4  11   8      152.12      161.36     27.24 o 
  -3  11   8       93.41      106.60     22.66 o 
  -2  11   8      299.15      342.19     34.13 o 
  -1  11   8      514.07      490.72     37.99 o 
   0  11   8      165.71      142.60     23.27 o 
   1  11   8     1249.24     1293.55     86.54 o 
   2  11   8      453.94      432.92     56.66 o 
   3  11   8      970.01      813.37     70.95 o 
   4  11   8       66.23       74.95     29.88 o 
   5  11   8        3.51       -6.80     22.19 o 
   6  11   8       83.43      143.22     27.78 o 
   7  11   8        6.82        2.22     18.50 o 
   8  11   8      111.02       97.57     26.95 o 
   9  11   8      172.55      145.92     31.29 o 
  -7  12   8       16.44        1.90     31.58 o 
  -6  12   8      265.84      319.39     59.06 o 
  -5  12   8        0.65      -13.58     20.59 o 
  -4  12   8       48.36       69.36     22.50 o 
  -3  12   8       69.40       87.87     22.50 o 
  -2  12   8        4.02        8.27     15.12 o 
  -1  12   8     1844.60     1689.88    139.36 o 
   0  12   8     2923.69     3061.90    148.00 o 
   1  12   8       28.15       55.16     28.08 o 
   2  12   8        1.78       10.99     21.69 o 
   3  12   8       53.32       65.46     31.48 o 
   4  12   8        9.12       46.67     27.68 o 
   5  12   8      187.83      287.31     53.96 o 
   6  12   8       22.68        5.50     26.48 o 
   7  12   8        0.79      -20.39     21.79 o 
   8  12   8      166.24      179.16     32.75 o 
  -6  13   8       11.57       22.29     32.78 o 
  -5  13   8      263.42      291.75     39.37 o 
  -4  13   8       15.12       19.15     18.86 o 
  -3  13   8        3.53       21.20     19.19 o 
  -2  13   8      239.97      275.52     33.73 o 
  -1  13   8        3.82        5.79     14.49 o 
   0  13   8      369.13      353.57     56.56 o 
   1  13   8      368.98      528.75     66.36 o 
   2  13   8       99.11      111.23     35.88 o 
   3  13   8      684.81      677.26     76.35 o 
   4  13   8      234.69      284.51     54.76 o 
   5  13   8        0.15       -5.10     24.88 o 
   6  13   8       21.65       38.97     32.58 o 
   7  13   8       86.46       54.56     35.38 o 
  -5  14   8        2.35       12.09     30.08 o 
  -4  14   8      103.99       83.30     25.11 o 
  -3  14   8        1.21       13.31     20.42 o 
  -2  14   8      724.51      644.29     48.70 o 
  -1  14   8       55.21       89.04     35.28 o 
   0  14   8        0.10       15.69     25.48 o 
   1  14   8      264.47      294.41     54.16 o 
   2  14   8        0.70      -10.59     22.19 o 
   3  14   8      348.79      402.14     63.66 o 
   4  14   8      109.79      116.12     41.67 o 
   5  14   8      516.71      532.55     74.15 o 
   6  14   8       24.78       59.76     34.78 o 
  -4  15   8       31.76       40.72     22.89 o 
  -3  15   8      495.04      570.19     49.68 o 
  -2  15   8       12.79       12.09     28.98 o 
  -1  15   8      345.66      356.47     58.46 o 
   0  15   8       12.32       35.58     29.28 o 
   1  15   8      345.97      424.42     65.86 o 
   2  15   8      160.72      167.49     42.57 o 
   3  15   8       21.90       36.88     29.68 o 
   4  15   8       49.51       71.65     35.08 o 
   5  15   8        0.08        5.20     28.48 o 
  -2  16   8     1020.95      964.37     84.44 o 
  -1  16   8        1.92       55.36     34.38 o 
   0  16   8      262.98      173.49     46.47 o 
   1  16   8        1.92       -4.80     28.48 o 
   2  16   8       38.95       49.77     34.68 o 
   3  16   8      277.03      253.13     58.16 o 
  -2 -14   9      123.34      117.72     39.27 o 
  -1 -14   9       20.67       57.56     33.98 o 
   1 -14   9       28.16       72.35     31.18 o 
   2 -14   9       59.75       79.65     31.78 o 
   3 -14   9      129.97      159.40     40.27 o 
   4 -14   9        7.55       66.16     31.68 o 
  -4 -13   9       46.21       79.85     38.77 o 
  -3 -13   9       48.74      145.80     44.67 o 
  -2 -13   9      155.40      249.34     53.76 o 
  -1 -13   9      314.66      321.79     57.66 o 
   0 -13   9       41.67       78.03     22.15 o 
   1 -13   9        4.53       52.27     26.18 o 
   2 -13   9      121.15      170.99     40.07 o 
   3 -13   9       67.11      115.22     35.58 o 
   4 -13   9        0.50      -16.79     24.48 o 
   5 -13   9      257.74      298.01     54.56 o 
   6 -13   9        0.04       38.97     27.98 o 
  -5 -12   9       33.79       69.25     36.88 o 
  -4 -12   9       23.92       80.25     41.57 o 
  -3 -12   9      113.77      131.71     42.37 o 
  -2 -12   9       18.45       19.29     27.08 o 
  -1 -12   9     1273.34     1374.26     63.50 o 
   0 -12   9     1355.07     1447.21     64.96 o 
   1 -12   9        0.36       38.97     25.48 o 
   2 -12   9       43.96       69.05     29.58 o 
   3 -12   9       17.34        8.39     23.98 o 
   4 -12   9       28.10       34.78     25.18 o 
   5 -12   9      134.28      180.38     45.77 o 
   6 -12   9       51.72       43.47     27.28 o 
   7 -12   9       22.69       32.08     28.08 o 
  -6 -11   9        2.15        7.40     28.08 o 
  -5 -11   9        1.44       51.37     30.78 o 
  -4 -11   9       48.45       37.08     28.38 o 
  -3 -11   9      354.15      383.65     61.36 o 
  -2 -11   9     1164.71     1223.80     90.64 o 
  -1 -11   9      223.99      299.67     34.77 o 
   0 -11   9     1489.47     1632.64     82.95 o 
   1 -11   9      251.15      322.13     34.58 o 
   2 -11   9        1.74       61.36     27.88 o 
   3 -11   9       48.05       80.65     32.18 o 
   4 -11   9       37.41       30.48     27.08 o 
   5 -11   9       19.49       21.29     27.28 o 
   6 -11   9      341.56      333.38     58.96 o 
   7 -11   9       89.97      101.53     33.38 o 
   8 -11   9        7.69       29.78     27.68 o 
  -7 -10   9        0.99      -16.19     31.88 o 
  -6 -10   9      158.90      257.13     57.16 o 
  -5 -10   9        0.98       13.49     27.48 o 
  -4 -10   9      184.62      168.59     46.57 o 
  -3 -10   9       70.70       52.47     30.78 o 
  -2 -10   9       64.66      100.77     23.44 o 
  -1 -10   9      592.07      653.23     43.97 o 
   0 -10   9       23.41       90.84     21.89 o 
   1 -10   9      653.07      679.06     43.34 o 
   2 -10   9      229.96      221.56     42.27 o 
   3 -10   9        8.41       18.89     21.99 o 
   4 -10   9      885.18      916.80     73.25 o 
   5 -10   9      183.05      223.65     45.57 o 
   6 -10   9        1.01       37.08     24.98 o 
   7 -10   9      109.12      135.31     36.28 o 
   8 -10   9        0.94       18.29     21.79 o 
  -7  -9   9        0.33      -12.79     31.88 o 
  -6  -9   9       23.50       79.65     37.98 o 
  -5  -9   9      220.12      233.95     51.57 o 
  -4  -9   9      286.20      305.80     55.66 o 
  -3  -9   9       75.79       83.28     33.03 o 
  -2  -9   9       42.72       27.50     17.75 o 
  -1  -9   9       19.79       43.05     19.49 o 
   0  -9   9      176.27      170.59     26.14 o 
   1  -9   9       44.21       43.07     17.87 o 
   2  -9   9        4.08       30.18     23.78 o 
   3  -9   9       19.33       25.08     23.68 o 
   4  -9   9      306.63      320.89     50.27 o 
   5  -9   9     1067.33      992.35     75.15 o 
   6  -9   9      885.66      917.10     73.95 o 
   7  -9   9      281.44      200.57     41.97 o 
   8  -9   9       11.90       33.58     24.28 o 
   9  -9   9       14.94       39.37     28.18 o 
  -8  -8   9      361.87      412.73     72.05 o 
  -7  -8   9        0.45       10.29     32.78 o 
  -6  -8   9      360.76      417.13     68.76 o 
  -5  -8   9       45.04      102.03     37.58 o 
  -4  -8   9        1.95      -21.30     16.49 o 
  -3  -8   9      213.47      254.24     32.74 o 
  -2  -8   9     1562.19     1654.81     67.54 o 
  -1  -8   9      114.38      136.02     24.77 o 
   0  -8   9       10.54       25.50     17.23 o 
   1  -8   9      135.67      167.37     25.06 o 
   2  -8   9      481.61      499.89     51.27 o 
   3  -8   9       21.72       11.09     22.89 o 
   4  -8   9     1049.06      884.32     68.56 o 
   5  -8   9      935.98      914.00     70.95 o 
   6  -8   9       10.99       15.59     20.59 o 
   7  -8   9       63.97       92.34     30.18 o 
   8  -8   9       80.32       97.14     31.38 o 
   9  -8   9       17.26       27.10     19.16 o 
  10  -8   9       15.15       13.60     17.86 o 
  -8  -7   9       61.97       96.74     40.87 o 
  -7  -7   9       59.27       80.15     39.97 o 
  -6  -7   9       82.36      147.70     41.77 o 
  -5  -7   9      955.30     1141.81     93.69 o 
  -4  -7   9      263.09      318.55     70.25 o 
  -3  -7   9      103.33      115.09     24.28 o 
  -2  -7   9      369.42      347.45     70.00 o 
  -1  -7   9      671.81      644.20     40.36 o 
   0  -7   9      393.16      433.13     35.39 o 
   1  -7   9        3.28        9.77     13.25 o 
   2  -7   9      910.65      878.60     49.42 o 
   3  -7   9     1597.39     1385.29     83.25 o 
   4  -7   9      149.30      149.90     35.38 o 
   5  -7   9      793.06      829.66     64.76 o 
   6  -7   9     2948.93     3209.30    144.71 o 
   7  -7   9      352.68      431.50     44.62 o 
   8  -7   9       21.45       47.50     18.51 o 
   9  -7   9      163.78      159.06     28.58 o 
  10  -7   9      332.91      330.64     37.88 o 
  -9  -6   9        4.31       10.09     32.98 o 
  -8  -6   9      218.69      204.57     52.07 o 
  -7  -6   9       58.35       77.75     37.58 o 
  -6  -6   9       96.39       70.35     34.78 o 
  -5  -6   9      139.32      150.37     35.18 o 
  -4  -6   9      811.98      824.96     68.06 o 
  -3  -6   9     1498.14     1351.32     83.65 o 
  -2  -6   9      192.18      215.26     42.77 o 
  -1  -6   9        4.95       15.69     29.88 o 
   0  -6   9       53.79       32.48     29.78 o 
   1  -6   9      207.52      229.65     42.67 o 
   2  -6   9      205.92      202.07     38.77 o 
   3  -6   9       57.22       84.62     18.69 o 
   4  -6   9      506.29      514.96     55.06 o 
   5  -6   9      107.46       73.05     26.88 o 
   6  -6   9       63.14      113.07     21.44 o 
   7  -6   9      236.25      233.82     30.55 o 
   8  -6   9       50.77       64.85     22.14 o 
   9  -6   9      101.87       91.43     21.87 o 
  10  -6   9        6.84       25.44     17.10 o 
  -9  -5   9       80.14      103.33     42.47 o 
  -8  -5   9      152.29      147.80     46.97 o 
  -7  -5   9      462.82      605.90     74.45 o 
  -6  -5   9      326.22      358.97     50.77 o 
  -5  -5   9      972.36      910.00     68.66 o 
  -4  -5   9       78.34       97.74     37.18 o 
  -3  -5   9      683.33      748.81     64.06 o 
  -2  -5   9      323.72      276.22     44.77 o 
  -1  -5   9      736.59      680.95     58.66 o 
   0  -5   9     5251.35     5010.22    181.98 o 
   1  -5   9     1115.00     1088.89     72.05 o 
   2  -5   9      422.50      429.72     48.97 o 
   3  -5   9      170.25      163.39     34.98 o 
   4  -5   9      844.45      845.15     61.26 o 
   5  -5   9       68.51       89.63     18.87 o 
   6  -5   9       28.02       32.61     15.14 o 
   7  -5   9      775.15      748.27     42.50 o 
   8  -5   9       78.99       90.77     19.65 o 
   9  -5   9        0.75        9.52     17.69 o 
  10  -5   9      165.40      170.87     40.52 o 
  11  -5   9      292.42      271.70     34.90 o 
  -9  -4   9      276.70      298.70     61.56 o 
  -8  -4   9        1.06        7.99     27.38 o 
  -7  -4   9       47.90       56.16     31.68 o 
  -6  -4   9      229.03      204.47     41.67 o 
  -5  -4   9       81.93       44.77     29.58 o 
  -4  -4   9        3.16      -35.83     23.88 o 
  -3  -4   9     2763.84     2484.67    113.33 o 
  -2  -4   9       27.37       43.37     27.98 o 
  -1  -4   9      667.29      597.41     56.56 o 
   0  -4   9      151.25      159.10     36.88 o 
   1  -4   9     6679.61     5683.28    197.67 o 
   2  -4   9      288.14      397.44     47.37 o 
   3  -4   9     1614.28     1530.90     81.95 o 
   4  -4   9        3.26       18.39     22.29 o 
   5  -4   9      610.69      590.10     35.21 o 
   6  -4   9     1486.01     1508.57     68.01 o 
   7  -4   9        2.77       17.39     13.59 o 
   8  -4   9      220.94      224.86     29.76 o 
   9  -4   9        6.57       13.56     14.29 o 
  10  -4   9      433.69      383.15     39.04 o 
  11  -4   9       63.66       85.29     22.97 o 
  -7  -3   9       29.27        2.50     26.28 o 
  -6  -3   9      148.27      162.79     38.08 o 
  -5  -3   9      172.77      196.97     37.98 o 
  -4  -3   9        4.31      -14.89     20.69 o 
  -3  -3   9      467.41      402.64     47.67 o 
  -2  -3   9      704.32      611.20     53.17 o 
  -1  -3   9      180.37      214.36     38.37 o 
   0  -3   9      282.67      205.87     38.57 o 
   1  -3   9     3486.59     2931.08    121.32 o 
   2  -3   9      971.34      932.19     62.96 o 
   3  -3   9       42.57        8.29     23.68 o 
   4  -3   9       27.87       44.18     15.69 o 
   5  -3   9     1042.68      936.45     43.88 o 
   6  -3   9      391.09      326.65     30.82 o 
   7  -3   9       30.85       15.51     12.81 o 
   8  -3   9      392.05      379.01     34.87 o 
   9  -3   9        5.09       23.50     13.59 o 
  10  -3   9      110.37      138.59     24.52 o 
  11  -3   9       28.67       12.79     26.88 o 
 -10  -2   9        5.22      -28.78     27.38 o 
  -8  -2   9       10.27       36.88     30.88 o 
  -7  -2   9     1438.09     1433.86     85.84 o 
  -6  -2   9      741.19      665.06     60.96 o 
  -5  -2   9      952.72      869.93     62.96 o 
  -4  -2   9      763.57      711.63     57.06 o 
  -3  -2   9      868.20      764.40     56.16 o 
  -2  -2   9      389.31      427.42     46.87 o 
  -1  -2   9     1650.76     1516.21     79.75 o 
   0  -2   9     4135.11     4342.96    158.60 o 
   1  -2   9      378.27      403.74     45.57 o 
   2  -2   9     3354.88     3104.77    125.22 o 
   3  -2   9      443.84      432.42     31.38 o 
   4  -2   9     2331.20     1960.85     95.64 o 
   5  -2   9       40.09       31.38     14.07 o 
   6  -2   9     1321.85     1221.02     51.12 o 
   7  -2   9      222.36      216.40     39.72 o 
   8  -2   9       61.19       83.13     19.54 o 
   9  -2   9      567.66      605.05     44.19 o 
  10  -2   9       53.64       86.88     21.21 o 
  11  -2   9      106.94       73.15     32.88 o 
  -9  -1   9      221.28      274.52     55.66 o 
  -8  -1   9     1084.88     1189.52     85.74 o 
  -7  -1   9     1007.94     1133.06     77.95 o 
  -6  -1   9       10.08        5.70     22.49 o 
  -5  -1   9        9.41       15.39     21.99 o 
  -4  -1   9      114.31      130.91     33.38 o 
  -3  -1   9     1083.72     1056.61     65.66 o 
  -2  -1   9       92.05      143.51     30.38 o 
  -1  -1   9     1262.98     1253.08     70.35 o 
   0  -1   9      250.79      259.43     37.58 o 
   1  -1   9     2088.98     2000.79     92.84 o 
   2  -1   9      235.16      283.11     39.57 o 
   3  -1   9     4962.60     5021.95    120.52 o 
   4  -1   9     1936.12     1914.31     80.00 o 
   5  -1   9      182.27      201.71     24.12 o 
   6  -1   9     2028.66     1918.35     91.24 o 
   7  -1   9        1.19      -15.02     10.02 o 
   8  -1   9      594.26      605.12     39.03 o 
   9  -1   9      142.67      144.61     23.97 o 
  10  -1   9      837.84      856.14     82.25 o 
  11  -1   9       37.50       47.47     31.18 o 
 -10   0   9      132.11      210.56     58.66 o 
  -9   0   9       66.50       88.74     41.17 o 
  -8   0   9      776.13      751.51     76.65 o 
  -7   0   9        2.29       21.19     25.08 o 
  -6   0   9     1951.20     1928.04    101.93 o 
  -5   0   9     1898.11     1986.00    100.13 o 
  -4   0   9      714.12      581.82     50.77 o 
  -3   0   9       20.35       45.87     23.48 o 
  -2   0   9        2.71       21.29     17.79 o 
  -1   0   9     1211.80     1313.04     70.55 o 
   0   0   9      138.23      154.50     30.98 o 
   1   0   9      175.38      134.11     30.18 o 
   2   0   9      456.35      466.25     45.42 o 
   3   0   9       59.68       82.06     11.84 o 
   4   0   9     2976.69     2906.75     65.07 o 
   5   0   9      631.60      718.80     34.12 o 
   6   0   9      507.64      483.87     34.29 o 
   7   0   9      618.93      557.79     36.49 o 
   8   0   9      710.11      694.65     40.79 o 
   9   0   9      686.48      702.14     72.15 o 
  10   0   9       60.07       56.46     29.48 o 
  11   0   9       38.94       72.45     34.58 o 
 -10   1   9      105.84      295.81     76.55 o 
  -9   1   9       88.16      134.21     48.37 o 
  -8   1   9      419.96      498.77     70.25 o 
  -7   1   9     2288.21     2400.43    126.22 o 
  -6   1   9      403.78      457.00     54.26 o 
  -5   1   9      528.01      564.43     56.06 o 
  -4   1   9     1987.81     1961.42     96.94 o 
  -3   1   9       35.33       20.29     18.29 o 
  -2   1   9      469.58      306.60     38.08 o 
  -1   1   9     1140.09     1075.90     62.96 o 
   0   1   9      550.14      397.44     40.47 o 
   1   1   9     2669.28     2939.57     81.65 o 
   2   1   9      884.68      851.45     28.89 o 
   3   1   9      388.34      395.79     20.41 o 
   4   1   9     3012.28     2970.85    115.16 o 
   5   1   9     1601.85     1591.91     77.67 o 
   6   1   9     1691.39     1605.74     58.04 o 
   7   1   9     1913.91     1823.19     64.13 o 
   8   1   9       33.20       39.03     15.89 o 
   9   1   9        6.20       47.67     29.38 o 
  10   1   9      132.26      184.28     48.37 o 
  11   1   9        5.58        9.29     28.78 o 
 -10   2   9        7.14      116.12     72.45 o 
  -9   2   9       78.53       49.67     46.77 o 
  -8   2   9       25.66        3.80     32.48 o 
  -7   2   9       26.79       18.09     24.78 o 
  -6   2   9     2074.21     2232.44    118.22 o 
  -5   2   9        5.30       30.88     21.09 o 
  -4   2   9        2.11       -2.10     14.59 o 
  -3   2   9     1611.24     1404.08     77.75 o 
  -2   2   9     5714.36     5589.74    193.37 o 
  -1   2   9     1698.99     1498.57     54.16 o 
   0   2   9      533.17      569.75     34.33 o 
   1   2   9      201.82      177.52     20.33 o 
   2   2   9      651.12      698.39     32.28 o 
   3   2   9      541.69      559.25     24.33 o 
   4   2   9      210.26      213.21     17.72 o 
   5   2   9     1273.77     1250.71     39.31 o 
   6   2   9       18.84       26.93     15.32 o 
   7   2   9      836.96      819.11     40.24 o 
   8   2   9     2450.62     2412.22    122.32 o 
   9   2   9       67.24      105.73     35.08 o 
  10   2   9        0.84        6.40     27.68 o 
  11   2   9        0.25       21.59     32.58 o 
 -10   3   9        7.44      250.54    166.19 o 
  -6   3   9      468.33      521.06     65.86 o 
  -5   3   9      129.80      192.87     39.47 o 
  -4   3   9      120.32      102.33     27.98 o 
  -3   3   9     1137.92     1015.74     64.56 o 
  -2   3   9      297.73      262.16     25.58 o 
  -1   3   9     1713.86     1749.18     60.39 o 
   0   3   9     1426.88     1422.97     52.06 o 
   1   3   9      923.06      974.27     34.23 o 
   2   3   9       88.23       89.19     11.83 o 
   3   3   9      696.83      692.37     27.08 o 
   4   3   9      976.74      868.87     31.50 o 
   5   3   9     3280.28     3217.40     71.84 o 
   6   3   9       52.52       66.02     18.84 o 
   7   3   9      789.65      897.01     67.46 o 
   8   3   9       49.59       49.47     30.58 o 
   9   3   9      682.27      830.36     81.35 o 
  10   3   9       65.64       74.15     32.88 o 
  11   3   9       33.60       32.18     35.98 o 
 -10   4   9       19.68      -13.99     26.68 o 
  -9   4   9        0.64        2.80     26.48 o 
  -8   4   9        0.28       11.59     24.58 o 
  -7   4   9      467.23      493.08     63.66 o 
  -6   4   9      104.41       81.85     32.78 o 
  -5   4   9     1247.53     1390.69     85.84 o 
  -4   4   9       33.90       18.79     18.89 o 
  -3   4   9      605.68      640.48     51.77 o 
  -2   4   9     4579.45     4733.10    178.98 o 
  -1   4   9      553.07      533.10     31.31 o 
   0   4   9       34.18       26.64     11.60 o 
   1   4   9      433.45      479.48     20.43 o 
   2   4   9       21.99       15.97      7.98 o 
   3   4   9     2265.68     2340.76     56.26 o 
   4   4   9      601.38      631.94     27.29 o 
   5   4   9      379.21      404.66     26.06 o 
   6   4   9     1465.91     1442.84     66.76 o 
   7   4   9      180.81      228.69     44.12 o 
   8   4   9        9.46        2.70     24.18 o 
   9   4   9        0.87       11.29     29.28 o 
  10   4   9       89.60       99.14     41.47 o 
  11   4   9       54.71       38.57     35.78 o 
  -9   5   9        2.65       20.59     26.58 o 
  -8   5   9      102.51      109.33     37.98 o 
  -7   5   9        5.12        8.79     21.59 o 
  -6   5   9      471.49      495.68     61.06 o 
  -5   5   9      246.62      255.23     43.77 o 
  -4   5   9       34.24       51.67     27.48 o 
  -3   5   9      534.46      542.05     48.87 o 
  -2   5   9      840.78      806.34     93.84 o 
  -1   5   9     6404.91     6386.63    155.03 o 
   0   5   9      304.48      307.90     29.73 o 
   1   5   9      419.17      495.60     31.50 o 
   2   5   9      425.01      417.24     20.79 o 
   3   5   9      727.55      678.68     27.86 o 
   4   5   9     2052.99     2061.93     53.54 o 
   5   5   9      429.54      508.84     33.11 o 
   6   5   9       77.65       74.60     18.61 o 
   7   5   9      332.84      386.39     33.91 o 
   8   5   9       26.16       37.88     27.48 o 
   9   5   9       31.97       31.28     32.08 o 
  10   5   9      251.08      322.39     61.56 o 
  11   5   9        9.32       39.67     33.38 o 
  -9   6   9      421.23      463.70     67.96 o 
  -8   6   9      242.26      211.96     47.47 o 
  -7   6   9       55.39       58.26     28.78 o 
  -6   6   9      255.83      300.80     50.77 o 
  -5   6   9       80.16       58.86     28.58 o 
  -4   6   9       23.06       25.41     17.94 o 
  -3   6   9       47.68       37.33     15.94 o 
  -2   6   9       27.88       32.68     18.69 o 
  -1   6   9      121.45      125.12     19.61 o 
   0   6   9      665.88      724.37     86.79 o 
   1   6   9      890.59      859.36    102.08 o 
   2   6   9       17.19       33.94      9.52 o 
   3   6   9     1071.57     1024.71     34.96 o 
   4   6   9      516.29      512.22     26.27 o 
   5   6   9     1672.80     1487.00    148.95 o 
   6   6   9      350.78      475.60     49.82 o 
   7   6   9       81.17       36.45     17.81 o 
   8   6   9      171.66      206.17     45.17 o 
   9   6   9        3.46       18.49     27.28 o 
  10   6   9       64.03       56.36     33.58 o 
  11   6   9      361.44      384.35     69.45 o 
  -9   7   9       41.73       53.96     29.88 o 
  -8   7   9       67.02       80.45     33.68 o 
  -7   7   9       94.56      104.73     35.28 o 
  -6   7   9     1426.95     1429.07     92.64 o 
  -5   7   9      314.43      380.65     55.16 o 
  -4   7   9      289.83      281.06     32.47 o 
  -3   7   9     3279.66     3257.04    100.10 o 
  -2   7   9      352.25      370.20     32.93 o 
  -1   7   9        0.99        5.47     10.72 o 
   0   7   9      104.53       67.33     17.99 o 
   1   7   9      176.04      158.91     21.18 o 
   2   7   9      392.72      379.12     29.92 o 
   3   7   9      125.03      172.96     19.83 o 
   4   7   9      104.87      129.97     20.60 o 
   5   7   9      519.01      549.15     38.00 o 
   6   7   9      277.21      288.98     39.32 o 
   7   7   9       35.15       57.10     19.32 o 
   8   7   9       68.47       60.63     30.38 o 
   9   7   9      209.21      305.00     58.56 o 
  10   7   9        9.19        2.10     32.98 o 
  -8   8   9       10.85       25.58     27.68 o 
  -7   8   9       66.14       78.45     32.78 o 
  -6   8   9       10.52       27.48     29.08 o 
  -5   8   9       70.03       88.71     22.49 o 
  -4   8   9      551.84      581.48     73.30 o 
  -3   8   9      301.77      280.78     39.82 o 
  -2   8   9     1358.34     1357.73     57.46 o 
  -1   8   9      400.11      440.02     34.69 o 
   0   8   9      680.53      757.58     50.47 o 
   1   8   9      451.45      462.33     31.39 o 
   2   8   9      141.54      122.53     19.88 o 
   3   8   9      307.64      289.41     42.97 o 
   4   8   9       94.89      108.88     19.75 o 
   5   8   9       19.84       34.00     16.00 o 
   6   8   9      228.10      210.97     28.97 o 
   7   8   9      145.39      154.34     26.78 o 
   8   8   9        4.14        1.79     18.19 o 
   9   8   9        4.74        7.89     29.38 o 
  10   8   9      304.53      390.44     66.56 o 
  -8   9   9      144.56      175.88     45.27 o 
  -7   9   9       41.23       42.47     30.68 o 
  -6   9   9       92.41       66.66     34.08 o 
  -5   9   9        5.73        0.87     14.86 o 
  -4   9   9       24.28       54.36     19.86 o 
  -3   9   9      410.56      473.70     39.87 o 
  -2   9   9      390.25      364.11     34.25 o 
  -1   9   9       70.91       57.02     17.69 o 
   0   9   9      115.26       92.01     18.18 o 
   1   9   9      147.07      151.57     22.04 o 
   2   9   9      522.88      603.18     36.39 o 
   3   9   9       28.06       -9.49     18.29 o 
   4   9   9      671.31      619.29     62.96 o 
   5   9   9      178.90      218.21     29.06 o 
   6   9   9      298.79      310.79     33.96 o 
   7   9   9      669.40      669.14     67.46 o 
   8   9   9      302.30      254.91     34.61 o 
   9   9   9      380.86      449.02    105.03 o 
  10   9   9        0.20       25.78     35.88 o 
  -8  10   9       14.28       47.27     34.88 o 
  -7  10   9       15.39       -8.99     27.88 o 
  -6  10   9       58.48       59.75     22.50 o 
  -5  10   9      129.72      131.21     26.18 o 
  -4  10   9      982.21      878.90     50.21 o 
  -3  10   9       31.93       27.48     17.81 o 
  -2  10   9      387.36      417.95     37.37 o 
  -1  10   9      396.28      393.12     35.45 o 
   0  10   9      827.86      715.53     61.56 o 
   1  10   9     1154.30     1110.36     49.73 o 
   2  10   9     1185.17     1169.83     81.65 o 
   3  10   9        4.28        2.70     19.79 o 
   4  10   9       75.67       46.17     27.88 o 
   5  10   9       74.42      107.73     35.78 o 
   6  10   9      186.47      231.88     30.88 o 
   7  10   9        0.68       12.19     18.96 o 
   8  10   9       10.46       -6.75     18.36 o 
   9  10   9      275.64      273.23     38.79 o 
  -7  11   9       60.94       55.26     33.48 o 
  -6  11   9       19.41       65.92     22.33 o 
  -5  11   9       16.22       13.76     16.47 o 
  -4  11   9      285.79      340.85     37.62 o 
  -3  11   9      391.18      379.64     38.09 o 
  -2  11   9        0.79       -6.01     17.34 o 
  -1  11   9      718.64      680.87     42.41 o 
   0  11   9        5.26       12.68     17.44 o 
   1  11   9     1476.35     1453.55     93.84 o 
   2  11   9       37.17        6.90     24.58 o 
   3  11   9      213.95      244.74     48.87 o 
   4  11   9      181.93      184.48     43.67 o 
   5  11   9      150.82      143.41     41.17 o 
   6  11   9      952.56     1039.12     84.24 o 
   7  11   9       20.19       56.56     30.28 o 
   8  11   9        6.36        8.18     20.08 o 
   9  11   9      108.57       89.85     33.58 o 
  -6  12   9       59.92       33.48     31.28 o 
  -5  12   9        5.89       -7.92     17.54 o 
  -4  12   9       40.12       18.88     28.78 o 
  -3  12   9      400.42      357.00     38.04 o 
  -2  12   9       23.97       49.31     51.87 o 
  -1  12   9      310.19      314.83     45.72 o 
   0  12   9      193.74      223.15     44.67 o 
   1  12   9        0.90       -3.80     20.59 o 
   2  12   9      443.32      457.30     61.46 o 
   3  12   9        0.34       -3.60     22.59 o 
   4  12   9      152.48      150.70     43.77 o 
   5  12   9     1465.06     1214.01     93.24 o 
   6  12   9      154.70      194.07     46.67 o 
   7  12   9      783.32      825.96     83.75 o 
   8  12   9        2.27      -24.98     26.88 o 
  -5  13   9       52.56       61.79     24.24 o 
  -4  13   9      100.42       87.98     29.93 o 
  -3  13   9       16.29       -2.29     18.49 o 
  -2  13   9      147.92      161.63     28.18 o 
  -1  13   9       11.37       24.46     17.44 o 
   0  13   9       96.89      110.23     36.08 o 
   1  13   9        0.82      -11.39     21.79 o 
   2  13   9      131.81      131.81     37.58 o 
   3  13   9      902.25      737.42     79.55 o 
   4  13   9       36.25       76.45     35.88 o 
   5  13   9      263.20      274.12     54.16 o 
   6  13   9      309.84      283.11     57.96 o 
   7  13   9        4.17        0.30     32.98 o 
  -4  14   9       52.22       34.29     23.51 o 
  -3  14   9       47.44       55.85     23.01 o 
  -2  14   9        1.16        1.72     19.17 o 
  -1  14   9        8.74       13.29     25.98 o 
   0  14   9      584.94      609.20     74.55 o 
   1  14   9      346.86      291.81     53.86 o 
   2  14   9        3.40        6.90     29.48 o 
   3  14   9      524.09      379.85     63.06 o 
   4  14   9      251.80      264.23     57.36 o 
   5  14   9       17.11       36.38     32.68 o 
   6  14   9      102.04      109.53     41.07 o 
  -3  15   9       19.89       55.28     23.71 o 
  -2  15   9       49.96       86.04     34.48 o 
  -1  15   9      284.78      345.67     59.36 o 
   0  15   9        3.19       25.98     30.48 o 
   1  15   9        1.55       28.38     30.48 o 
   2  15   9       56.53       57.46     32.48 o 
   3  15   9        2.90       26.08     29.78 o 
   4  15   9      114.78      139.51     44.77 o 
   0  16   9       84.47       88.94     40.17 o 
   1  16   9       19.67       35.78     36.08 o 
   1 -14  10      139.76      199.67     42.47 o 
   2 -14  10      105.95      213.26     45.67 o 
  -2 -13  10     1014.01     1331.33    103.53 o 
  -1 -13  10       18.50       50.87     32.88 o 
   0 -13  10      332.04      481.98     60.46 o 
   1 -13  10        6.97       95.24     33.08 o 
   2 -13  10        0.39       50.57     29.38 o 
   3 -13  10       29.17       72.85     32.28 o 
   4 -13  10      112.26      133.71     37.28 o 
   5 -13  10       78.23       70.45     33.38 o 
  -4 -12  10       22.08       78.45     38.27 o 
  -3 -12  10      180.21      209.46     53.56 o 
  -2 -12  10      102.46      127.62     43.67 o 
  -1 -12  10      844.47      916.39     53.10 o 
   0 -12  10        7.56       39.56     34.58 o 
   1 -12  10       95.08      117.62     32.98 o 
   2 -12  10       87.69      139.31     37.18 o 
   3 -12  10        4.43        8.89     25.48 o 
   4 -12  10       20.47       63.76     28.98 o 
   5 -12  10       62.61       93.24     31.08 o 
   6 -12  10      168.29      146.10     40.07 o 
  -5 -11  10        3.29       25.98     29.08 o 
  -4 -11  10       21.39       65.76     34.38 o 
  -3 -11  10      146.90      160.69     45.37 o 
  -2 -11  10      161.04      247.79     32.91 o 
  -1 -11  10     1020.35     1258.99     62.05 o 
   0 -11  10     1059.35     1018.61     70.40 o 
   1 -11  10      165.83      125.62     34.28 o 
   2 -11  10        0.43       33.38     26.78 o 
   3 -11  10        6.85       15.59     25.08 o 
   4 -11  10       16.78       40.97     26.98 o 
   5 -11  10        0.55       22.69     27.58 o 
   6 -11  10       19.09       25.68     26.28 o 
   7 -11  10      206.97      216.36     47.37 o 
  -6 -10  10        4.73       -0.90     31.58 o 
  -5 -10  10        3.34       64.46     34.38 o 
  -4 -10  10        5.05       20.09     26.38 o 
  -3 -10  10       75.92      121.52     38.77 o 
  -2 -10  10      922.64     1026.94     90.04 o 
  -1 -10  10      113.14      142.75     26.66 o 
   0 -10  10     1677.08     1671.60     69.91 o 
   1 -10  10       48.78       63.30     20.77 o 
   2 -10  10       23.65        0.20     22.79 o 
   3 -10  10      957.67     1006.34     75.75 o 
   4 -10  10       38.65       34.78     26.88 o 
   5 -10  10       14.53      -11.19     19.89 o 
   6 -10  10       83.43      118.52     36.68 o 
   7 -10  10       94.35      109.23     32.98 o 
   8 -10  10        4.12       41.57     26.58 o 
  -7  -9  10       19.35       29.98     36.38 o 
  -6  -9  10      271.21      217.86     55.26 o 
  -5  -9  10       54.26       92.34     38.87 o 
  -4  -9  10        1.19        8.19     23.48 o 
  -3  -9  10      222.66      229.98     33.46 o 
  -2  -9  10     1099.38     1018.35     97.59 o 
  -1  -9  10     2318.80     2166.29    101.58 o 
   0  -9  10      111.15      124.84     24.11 o 
   1  -9  10      485.34      494.08     39.68 o 
   2  -9  10       98.11       99.14     34.48 o 
   3  -9  10        1.39       64.66     29.58 o 
   4  -9  10     1716.86     1694.99    100.63 o 
   5  -9  10       56.70       76.55     31.98 o 
   6  -9  10      267.12      221.95     44.17 o 
   7  -9  10       75.37      110.73     32.38 o 
   8  -9  10        6.68       49.97     24.68 o 
   9  -9  10       12.99       31.38     29.28 o 
  -7  -8  10      167.66      203.77     52.67 o 
  -6  -8  10      177.60      180.18     48.47 o 
  -5  -8  10      867.39      905.81     89.94 o 
  -4  -8  10      797.06      788.70     52.44 o 
  -3  -8  10      298.51      358.09     38.94 o 
  -2  -8  10      106.08      116.25     24.36 o 
  -1  -8  10      235.99      285.61     33.13 o 
   0  -8  10      420.88      472.17     64.71 o 
   1  -8  10      654.76      625.94     70.30 o 
   2  -8  10       76.63       54.06     19.02 o 
   3  -8  10      843.32      708.34     68.06 o 
   4  -8  10      191.98      220.86     43.37 o 
   5  -8  10      187.70      175.98     41.67 o 
   6  -8  10       47.75       78.15     29.38 o 
   7  -8  10       42.50       59.16     27.48 o 
   8  -8  10        4.78       -7.99     16.69 o 
   9  -8  10        2.29       16.95     16.15 o 
  -8  -7  10       23.23       -4.40     31.28 o 
  -7  -7  10       18.85       38.67     32.08 o 
  -6  -7  10      670.39      723.93     83.25 o 
  -5  -7  10      724.33      688.54     50.72 o 
  -4  -7  10        1.46        8.33     18.30 o 
  -3  -7  10       42.24       59.84     21.42 o 
  -2  -7  10      417.26      402.78     39.21 o 
  -1  -7  10       13.48       12.50     17.54 o 
   0  -7  10        5.26        2.56     14.09 o 
   1  -7  10      255.73      268.61     29.96 o 
   2  -7  10     2571.31     2428.20    147.60 o 
   3  -7  10        0.33        0.70     23.98 o 
   4  -7  10      640.46      516.56     58.86 o 
   5  -7  10      576.92      536.95     59.36 o 
   6  -7  10       61.87       48.37     26.98 o 
   7  -7  10        2.19       31.78     20.09 o 
   8  -7  10        0.26       38.97     18.01 o 
   9  -7  10      231.58      241.34     33.14 o 
  10  -7  10        1.05        8.57     17.03 o 
  -8  -6  10       32.14       51.27     37.28 o 
  -7  -6  10        5.61      -26.18     24.88 o 
  -6  -6  10      243.03      296.51     55.06 o 
  -5  -6  10     1968.51     1833.60    102.13 o 
  -4  -6  10     3044.45     2693.74    126.62 o 
  -3  -6  10      303.52      344.57     53.37 o 
  -2  -6  10      566.07      657.47     65.86 o 
  -1  -6  10      176.13      116.42     40.97 o 
   0  -6  10       89.56       95.64     36.98 o 
   1  -6  10      315.28      311.60     47.87 o 
   2  -6  10      155.36      207.16     41.97 o 
   3  -6  10      519.01      585.92     60.66 o 
   4  -6  10      433.23      455.40     55.06 o 
   5  -6  10       21.67       15.59     20.79 o 
   6  -6  10     2051.46     1974.21    106.53 o 
   7  -6  10      435.66      476.16     40.73 o 
   8  -6  10        0.54       12.28     17.44 o 
   9  -6  10        9.20       26.11     16.16 o 
  10  -6  10       41.71       80.10     22.98 o 
  -8  -5  10      599.30      629.49     80.45 o 
  -7  -5  10      351.43      406.63     64.76 o 
  -6  -5  10        0.93       16.69     31.58 o 
  -5  -5  10      250.60      227.25     46.27 o 
  -4  -5  10      906.83      902.71     69.75 o 
  -3  -5  10      525.64      559.63     61.76 o 
  -2  -5  10     1074.38      917.20     73.05 o 
  -1  -5  10     1183.71     1018.93     72.85 o 
   0  -5  10     1477.07     1326.93     84.14 o 
   1  -5  10       58.45       67.36     32.28 o 
   2  -5  10      579.03      583.12     58.36 o 
   3  -5  10      280.26      212.86     41.17 o 
   4  -5  10        1.26      -14.49     19.59 o 
   5  -5  10        7.81       18.29     21.99 o 
   6  -5  10      704.30      557.60     69.25 o 
   7  -5  10      530.03      624.02     44.36 o 
   8  -5  10      103.38      114.92     32.58 o 
   9  -5  10       43.23       84.44     21.47 o 
  10  -5  10      109.24      117.35     24.76 o 
  -9  -4  10       44.47       51.77     36.68 o 
  -7  -4  10      545.65      500.47     58.76 o 
  -6  -4  10      192.93      241.14     46.27 o 
  -5  -4  10        1.37       -7.00     26.58 o 
  -4  -4  10     1064.95      970.37     71.25 o 
  -3  -4  10      780.78      715.23     62.16 o 
  -2  -4  10     1014.17     1007.34     72.15 o 
  -1  -4  10      107.41      117.92     37.58 o 
   0  -4  10     2719.44     2373.25    111.73 o 
   1  -4  10      279.05      292.21     47.37 o 
   2  -4  10      427.97      368.86     49.37 o 
   3  -4  10       36.53       13.79     23.68 o 
   4  -4  10      153.99      148.30     35.88 o 
   5  -4  10       93.03       73.70     37.13 o 
   6  -4  10      734.01      703.69     40.98 o 
   7  -4  10      120.54      167.26     25.06 o 
   8  -4  10       51.43       36.76     21.69 o 
   9  -4  10       33.18       18.13     15.09 o 
  10  -4  10       95.59      127.01     24.24 o 
  11  -4  10       97.32      121.39     41.27 o 
  -8  -3  10       90.90       59.86     37.98 o 
  -7  -3  10        3.84       15.79     29.68 o 
  -6  -3  10        0.12       11.49     25.88 o 
  -5  -3  10       64.55       55.06     31.78 o 
  -4  -3  10      464.80      374.06     49.97 o 
  -3  -3  10     1317.59     1294.85     79.55 o 
  -2  -3  10      287.20      225.65     43.47 o 
  -1  -3  10      412.79      416.23     51.47 o 
   0  -3  10      687.28      568.93     57.76 o 
   1  -3  10     5980.74     5270.05    189.38 o 
   2  -3  10       33.22       19.69     28.48 o 
   3  -3  10      709.93      719.43     58.26 o 
   4  -3  10      903.72      870.18     49.47 o 
   5  -3  10      930.84      901.28     44.33 o 
   6  -3  10       91.41       94.00     19.80 o 
   7  -3  10        4.00       10.20     13.41 o 
   8  -3  10      508.12      522.36     50.52 o 
   9  -3  10       77.64       67.74     32.18 o 
  10  -3  10      252.68      289.56     62.56 o 
  11  -3  10      559.77      483.48     67.16 o 
  -8  -2  10      642.56      723.13     71.55 o 
  -7  -2  10       56.59       19.69     28.58 o 
  -6  -2  10      659.86      598.01     62.46 o 
  -5  -2  10      942.89      990.05     70.45 o 
  -4  -2  10      833.27      878.33     64.46 o 
  -3  -2  10       15.94       32.18     27.68 o 
  -2  -2  10      195.60      208.16     40.67 o 
  -1  -2  10      197.63      220.36     41.27 o 
   0  -2  10     3466.74     3359.70    136.51 o 
   1  -2  10     2345.68     2171.08    103.33 o 
   2  -2  10     2531.35     2500.26    113.33 o 
   3  -2  10       13.42       37.78     27.08 o 
   4  -2  10       21.93       28.15     15.38 o 
   5  -2  10      560.55      545.54     58.46 o 
   6  -2  10       49.09       30.00     14.85 o 
   7  -2  10      598.81      603.06     41.58 o 
   8  -2  10        0.57        5.02     11.85 o 
   9  -2  10      238.60      289.59     45.27 o 
  10  -2  10      130.67      165.90     30.63 o 
  11  -2  10      205.27      155.90     41.77 o 
  -9  -1  10      909.22     1322.14     99.04 o 
  -8  -1  10       78.24       82.75     40.27 o 
  -7  -1  10     1092.43      954.08     75.85 o 
  -6  -1  10       11.83       15.09     24.48 o 
  -5  -1  10      357.13      312.80     46.37 o 
  -4  -1  10       43.85       24.28     25.08 o 
  -3  -1  10      240.52      176.58     35.68 o 
  -2  -1  10       89.11       50.87     27.28 o 
  -1  -1  10       96.50      127.72     33.68 o 
   0  -1  10        0.44       -5.10     23.08 o 
   2  -1  10     1543.36     1393.89     79.05 o 
   3  -1  10        0.88       -2.25     10.79 o 
   4  -1  10     1151.41     1159.13     48.25 o 
   5  -1  10      178.00      190.01     24.65 o 
   6  -1  10     1012.97      948.15     52.02 o 
   7  -1  10       98.80      118.05     21.80 o 
   8  -1  10       99.13      123.72     24.43 o 
   9  -1  10      379.65      384.90     36.79 o 
  10  -1  10       13.93      -27.38     19.89 o 
  11  -1  10       80.20       90.14     33.68 o 
  -9   0  10       18.36       46.07     39.57 o 
  -8   0  10      355.17      526.76     69.15 o 
  -7   0  10     1061.82     1050.91     80.95 o 
  -6   0  10        7.98       -1.40     22.29 o 
  -5   0  10      228.76      239.94     43.67 o 
  -4   0  10        1.81       16.49     21.69 o 
  -3   0  10     1019.06      991.95     67.46 o 
  -2   0  10      101.50      100.03     29.28 o 
  -1   0  10      610.80      507.57     50.67 o 
   0   0  10       93.05       69.25     27.38 o 
   1   0  10      245.35      203.77     37.18 o 
   2   0  10       28.58       38.87     29.38 o 
   3   0  10      889.65      960.24     33.31 o 
   4   0  10     4532.12     4668.78     94.83 o 
   5   0  10        0.56       -4.42      8.87 o 
   6   0  10     1014.75      979.43     45.93 o 
   7   0  10       39.40       41.54     16.46 o 
   8   0  10     1131.84     1246.03     55.26 o 
   9   0  10      915.22      777.79     75.85 o 
  10   0  10       56.85      105.13     38.27 o 
  11   0  10       10.53       23.28     31.58 o 
  -9   1  10        1.16       36.78     37.88 o 
  -8   1  10      520.65      795.58     86.04 o 
  -7   1  10      487.38      497.07     64.36 o 
  -6   1  10      201.21      161.69     39.07 o 
  -5   1  10      235.56      160.00     38.47 o 
  -4   1  10        3.32        5.60     19.49 o 
  -3   1  10      226.90      216.06     38.47 o 
  -2   1  10       93.47      101.43     28.88 o 
  -1   1  10     1356.40     1194.52     70.45 o 
   0   1  10       64.03       82.55     27.08 o 
   1   1  10      890.77     1029.94     44.27 o 
   2   1  10      486.11      441.61     21.81 o 
   3   1  10     1434.87     1314.74     39.51 o 
   4   1  10      500.37      514.54     25.67 o 
   5   1  10       65.06       94.00     14.31 o 
   6   1  10     1417.05     1386.75     54.71 o 
   7   1  10       54.71       90.13     19.51 o 
   8   1  10      112.06      124.22     36.68 o 
   9   1  10     1318.03     1103.38     84.44 o 
  10   1  10      396.11      434.02     64.86 o 
  11   1  10       10.60      -18.79     27.08 o 
  -9   2  10       10.74       46.57     45.57 o 
  -8   2  10       12.47      -10.69     27.28 o 
  -7   2  10      978.70      977.56     83.35 o 
  -6   2  10      506.88      433.82     57.46 o 
  -5   2  10        9.14        5.40     18.89 o 
  -4   2  10      990.29      960.77     68.16 o 
  -3   2  10     2519.69     2252.93    107.63 o 
  -2   2  10     2797.41     2585.41    114.72 o 
  -1   2  10        3.52      -13.39     15.59 o 
   0   2  10      877.24      839.45     67.76 o 
   1   2  10      111.23      110.11     26.03 o 
   2   2  10       58.88       58.47     11.09 o 
   3   2  10       38.71       45.07     10.14 o 
   4   2  10       19.20       15.80     12.27 o 
   5   2  10      282.91      255.63     20.18 o 
   6   2  10      450.49      466.74     25.87 o 
   7   2  10     2427.94     2425.87     89.69 o 
   8   2  10      307.74      294.01     48.87 o 
   9   2  10       84.61      153.60     40.67 o 
  10   2  10      273.44      273.02     53.27 o 
  11   2  10      229.85      168.29     48.47 o 
  -9   3  10        8.39       77.75     61.56 o 
  -8   3  10        6.04      -19.89     35.48 o 
  -7   3  10      559.00      631.19     81.45 o 
  -6   3  10      442.75      392.74     58.86 o 
  -5   3  10      634.53      657.07     65.46 o 
  -4   3  10       13.58       -8.99     16.49 o 
  -3   3  10       37.53       26.98     19.29 o 
  -2   3  10     2568.70     2250.23    105.33 o 
  -1   3  10     3690.03     3533.12    100.30 o 
   0   3  10     1256.54     1321.32     52.47 o 
   1   3  10      105.97       87.07     37.38 o 
   2   3  10      174.46      150.50     15.24 o 
   3   3  10       23.65       32.27      9.36 o 
   4   3  10      531.71      530.69     25.89 o 
   5   3  10      579.46      598.67     35.60 o 
   6   3  10      513.76      517.13     27.04 o 
   7   3  10      574.42      585.12     60.76 o 
   8   3  10     1048.19     1078.89     79.85 o 
   9   3  10      223.67      220.96     47.67 o 
  10   3  10       66.70       51.77     35.18 o 
  11   3  10      164.61      239.44     57.16 o 
  -9   4  10        6.03      121.72    103.13 o 
  -8   4  10      395.46      877.43    134.31 o 
  -7   4  10       65.83      135.61     52.57 o 
  -6   4  10       49.98       82.35     35.98 o 
  -5   4  10        1.93      -20.69     17.19 o 
  -4   4  10        1.58       -1.80     14.59 o 
  -3   4  10     1355.99     1335.43     78.75 o 
  -2   4  10     3167.73     3151.44     94.94 o 
  -1   4  10      119.03       97.69     18.57 o 
   0   4  10     1159.17     1178.81     49.59 o 
   1   4  10      161.30      166.47     21.92 o 
   2   4  10      563.76      547.73     32.11 o 
   3   4  10       30.23       33.47     12.13 o 
   4   4  10       77.28       72.91     13.83 o 
   5   4  10     2093.49     2105.25     55.88 o 
   6   4  10       63.84       57.05     17.29 o 
   7   4  10      123.11      145.30     35.28 o 
   8   4  10        8.02        2.70     23.78 o 
   9   4  10      379.79      354.37     59.46 o 
  10   4  10       18.36       -5.40     27.88 o 
  11   4  10      175.64      130.51     47.17 o 
  -8   5  10        0.34       -0.20     26.98 o 
  -7   5  10      200.25      268.02     52.87 o 
  -5   5  10      460.47      494.98     66.76 o 
  -4   5  10      835.90      866.63     68.16 o 
  -3   5  10      278.15      276.57     30.31 o 
  -2   5  10     5481.27     5521.12    143.61 o 
  -1   5  10      255.41      243.15     26.50 o 
   0   5  10       43.70       38.07     14.20 o 
   1   5  10        3.61        2.23     10.39 o 
   2   5  10      385.34      368.61     20.80 o 
   3   5  10      616.65      652.31     32.04 o 
   4   5  10      164.05      185.86     18.70 o 
   5   5  10       26.72       21.37     13.53 o 
   6   5  10     1387.95     1380.48     57.06 o 
   7   5  10       26.39       38.90     16.80 o 
   8   5  10       11.51       34.38     28.48 o 
   9   5  10      134.06      171.19     46.47 o 
  10   5  10        6.43       -1.90     31.98 o 
  11   5  10       18.65       35.18     40.47 o 
  -9   6  10       53.01       72.75     34.48 o 
  -8   6  10       74.53       72.15     33.48 o 
  -7   6  10      349.54      290.51     51.87 o 
  -6   6  10       41.05       60.26     32.08 o 
  -5   6  10      660.75      718.33     73.05 o 
  -4   6  10       80.13      100.13     30.38 o 
  -3   6  10       27.60       11.89     25.93 o 
  -2   6  10       28.16       22.61     14.84 o 
  -1   6  10      985.13      922.29     44.61 o 
   0   6  10       58.85       64.51     20.49 o 
   1   6  10      710.37      658.74     38.87 o 
   2   6  10      926.75      878.36     42.17 o 
   3   6  10      348.47      381.22     46.20 o 
   4   6  10     1224.09     1153.49     39.51 o 
   5   6  10      364.64      397.81     32.48 o 
   6   6  10      640.07      538.84     69.30 o 
   7   6  10       22.96        9.88     15.44 o 
   8   6  10       14.88       -7.99     24.38 o 
   9   6  10        3.99       22.89     30.18 o 
  10   6  10      401.12      500.07     74.65 o 
  -8   7  10      118.06      110.83     38.67 o 
  -7   7  10      622.04      606.90     73.25 o 
  -6   7  10      199.18      185.78     44.07 o 
  -5   7  10      157.43      164.49     41.77 o 
  -4   7  10      427.42      450.40     40.57 o 
  -3   7  10       11.73       21.99     22.09 o 
  -2   7  10     1057.22     1049.81     50.52 o 
  -1   7  10      470.95      411.42     33.15 o 
   0   7  10      598.49      680.08     83.50 o 
   1   7  10      404.51      393.55     34.98 o 
   2   7  10      458.03      533.00     34.74 o 
   3   7  10     1501.06     1544.74     59.11 o 
   4   7  10      330.56      420.22     39.27 o 
   5   7  10      512.25      561.98     37.59 o 
   6   7  10      188.63      177.38     25.58 o 
   7   7  10        4.46       12.27     23.83 o 
   8   7  10       26.22       27.08     18.65 o 
   9   7  10        9.37       42.27     33.88 o 
  10   7  10       67.35      108.73     41.97 o 
  -8   8  10       54.45       54.96     33.08 o 
  -7   8  10       10.54       40.57     29.38 o 
  -6   8  10     1145.77     1195.42     89.24 o 
  -5   8  10      502.05      578.64     46.99 o 
  -4   8  10      121.90       90.33     22.96 o 
  -3   8  10        0.51        8.94     14.65 o 
  -2   8  10        4.94        4.60     19.69 o 
  -1   8  10     1639.15     1661.00     64.64 o 
   0   8  10      174.47      187.71     23.88 o 
   1   8  10      206.92      244.32     31.58 o 
   2   8  10       22.79        6.02     22.19 o 
   3   8  10       51.75       65.36     26.18 o 
   4   8  10      781.97      731.02     63.06 o 
   5   8  10      258.51      278.82     41.87 o 
   6   8  10       38.18       43.08     18.61 o 
   7   8  10       84.22      125.22     24.89 o 
   8   8  10       95.08      123.04     26.50 o 
   9   8  10       43.29       70.95     37.38 o 
  10   8  10       12.78       76.15     41.87 o 
  -8   9  10       29.61       50.97     31.28 o 
  -7   9  10       74.05       54.06     32.38 o 
  -6   9  10       34.04       66.56     32.88 o 
  -5   9  10      970.48     1106.37     58.47 o 
  -4   9  10        1.42       11.47     16.40 o 
  -3   9  10       13.35       11.42     15.02 o 
  -2   9  10       72.99       60.82     19.71 o 
  -1   9  10      661.77      653.11     39.59 o 
   0   9  10      171.66      148.64     22.39 o 
   1   9  10     1003.88      999.74     47.83 o 
   2   9  10      247.02      257.63     43.27 o 
   3   9  10      709.39      778.89     66.36 o 
   4   9  10      443.69      467.19     57.46 o 
   5   9  10      902.42      818.26     68.66 o 
   6   9  10       36.84       23.77     20.94 o 
   7   9  10      216.57      223.64     32.60 o 
   8   9  10        7.02       -4.40     20.03 o 
   9   9  10       40.35       -9.69     28.58 o 
  -7  10  10        0.13      -15.69     26.58 o 
  -6  10  10       23.49        6.50     29.28 o 
  -5  10  10      533.47      623.95     50.18 o 
  -4  10  10       50.72       40.94     19.50 o 
  -3  10  10       22.60       54.12     19.61 o 
  -2  10  10      639.49      635.80     71.65 o 
  -1  10  10      406.10      375.45     52.57 o 
   0  10  10      679.17      629.35     77.75 o 
   1  10  10      720.47      757.73     59.41 o 
   2  10  10     1681.38     1708.28    102.83 o 
   3  10  10       63.97       84.24     30.48 o 
   4  10  10     1677.17     1603.45    101.03 o 
   5  10  10      737.51      736.72     67.76 o 
   6  10  10      172.76      172.29     40.87 o 
   7  10  10      612.78      624.49     71.35 o 
   8  10  10      102.74       97.72     27.27 o 
   9  10  10       89.24       95.14     41.67 o 
  -6  11  10        4.83       10.10     20.32 o 
  -5  11  10      115.63      142.03     28.85 o 
  -4  11  10       94.86      116.54     25.13 o 
  -3  11  10       24.68       40.15     20.28 o 
  -2  11  10       94.35       89.79     22.55 o 
  -1  11  10      589.76      717.03     48.75 o 
   0  11  10     1947.69     1849.46     89.89 o 
   1  11  10        3.85       23.98     25.48 o 
   2  11  10       19.62       30.68     25.48 o 
   3  11  10       10.61       19.59     25.38 o 
   4  11  10      140.13      174.29     41.77 o 
   5  11  10      467.45      544.74     67.06 o 
   6  11  10      105.89       83.25     33.98 o 
   7  11  10        4.82      -32.68     21.79 o 
   8  11  10      222.70      198.77     48.57 o 
  -6  12  10       80.24       64.96     36.68 o 
  -5  12  10        1.76       15.55     19.17 o 
  -4  12  10       38.35       45.66     33.48 o 
  -3  12  10       89.92      136.99     28.83 o 
  -2  12  10      208.25      253.57     57.76 o 
  -1  12  10       39.46       48.31     29.28 o 
   0  12  10       53.50       55.86     27.98 o 
   1  12  10      821.87      689.25     73.25 o 
   2  12  10      193.48      206.46     46.37 o 
   3  12  10      431.54      362.76     57.56 o 
   4  12  10      385.51      478.59     66.66 o 
   5  12  10      221.58      145.30     41.77 o 
   6  12  10      438.64      582.62     74.45 o 
   7  12  10       88.44       30.38     32.68 o 
  -5  13  10       73.69       68.95     29.48 o 
  -4  13  10       14.81       35.12     21.39 o 
  -3  13  10        6.39       51.49     21.52 o 
  -2  13  10      377.58      457.92     43.49 o 
  -1  13  10       68.97       93.94     33.28 o 
   0  13  10      804.52      821.26     75.45 o 
   1  13  10       46.62       75.65     32.88 o 
   2  13  10      100.73      131.81     38.77 o 
   3  13  10       24.47       28.08     27.88 o 
   4  13  10       17.23       32.88     29.68 o 
   5  13  10      611.75      662.47     79.05 o 
   6  13  10      124.46      167.09     48.07 o 
  -3  14  10        0.61        9.53     19.88 o 
  -2  14  10      168.58      246.00     37.78 o 
  -1  14  10       19.92       86.44     34.28 o 
   0  14  10       14.83       31.48     29.78 o 
   1  14  10      110.45      143.21     40.57 o 
   2  14  10        8.21        9.49     28.18 o 
   3  14  10      198.47      180.58     47.47 o 
   4  14  10        5.80       18.59     30.78 o 
   5  14  10      101.87       75.15     34.98 o 
  -2  15  10      196.54      188.48     48.87 o 
  -1  15  10       30.99       43.27     30.18 o 
   0  15  10       43.88      -14.39     24.68 o 
   1  15  10        0.49        4.30     28.98 o 
   2  15  10        7.97       -2.00     27.28 o 
   3  15  10      121.30      147.40     43.67 o 
  -1 -13  11      102.97      130.71     43.67 o 
   0 -13  11       85.11      124.02     34.78 o 
   1 -13  11      170.82      235.55     47.37 o 
   2 -13  11      106.57      240.34     48.27 o 
   3 -13  11       13.80       68.66     27.98 o 
  -3 -12  11      200.44      347.17     62.66 o 
  -2 -12  11     1441.83     1433.66    106.63 o 
  -1 -12  11      255.88      359.75     39.09 o 
   0 -12  11       93.69      210.26     42.77 o 
   1 -12  11        1.61       36.68     26.58 o 
   2 -12  11       15.41       33.48     27.18 o 
   3 -12  11       47.27      155.60     41.77 o 
   4 -12  11      110.03      141.21     36.78 o 
   5 -12  11        3.71       62.76     30.98 o 
  -4 -11  11        6.06        0.80     26.18 o 
  -3 -11  11      154.81      252.83     56.26 o 
  -2 -11  11       49.58       98.67     25.28 o 
  -1 -11  11      973.78     1095.23     58.94 o 
   0 -11  11      408.97      529.94     83.50 o 
   1 -11  11      583.42      616.20     68.66 o 
   2 -11  11      650.22      783.59     76.85 o 
   3 -11  11       51.96       43.37     28.88 o 
   4 -11  11      178.26      289.41     52.67 o 
   5 -11  11       27.56       42.07     26.28 o 
   6 -11  11       62.36       95.04     32.28 o 
  -5 -10  11      105.65       68.46     37.68 o 
  -4 -10  11       12.28       44.67     34.58 o 
  -3 -10  11       74.44      146.90     43.37 o 
  -2 -10  11      241.07      386.37     40.60 o 
  -1 -10  11       29.17       64.85     28.08 o 
   0 -10  11      175.89      229.80     32.78 o 
   1 -10  11       32.01       94.54     34.68 o 
   2 -10  11      361.33      411.23     59.46 o 
   3 -10  11      657.94      619.39     68.95 o 
   4 -10  11      138.50       94.24     35.08 o 
   5 -10  11       70.84      109.73     35.18 o 
   6 -10  11       45.06       44.27     25.38 o 
   7 -10  11       10.51       35.98     22.69 o 
  -6  -9  11      355.57      470.09     75.65 o 
  -5  -9  11       54.35       41.87     28.58 o 
  -4  -9  11        5.69       18.39     24.68 o 
  -3  -9  11       59.73       88.73     26.03 o 
  -2  -9  11        1.76       21.81     20.28 o 
  -1  -9  11      110.49       87.01     23.69 o 
   0  -9  11      450.36      457.88     41.64 o 
   1  -9  11        5.63        6.10     15.32 o 
   2  -9  11      199.67      167.99     40.47 o 
   3  -9  11     1459.00     1662.21    100.13 o 
   4  -9  11       31.61        2.40     23.38 o 
   5  -9  11       59.39       71.65     31.18 o 
   6  -9  11       43.07       60.66     25.48 o 
   7  -9  11       29.93       64.26     27.48 o 
   8  -9  11        7.35       75.25     28.28 o 
  -6  -8  11       33.08       25.78     31.38 o 
  -5  -8  11      205.79      258.43     51.57 o 
  -4  -8  11        6.21      -10.09     18.84 o 
  -3  -8  11       40.43       32.36     32.03 o 
  -2  -8  11      351.17      409.63     55.36 o 
  -1  -8  11      543.42      527.54     60.76 o 
   0  -8  11      164.10      163.10     26.30 o 
   1  -8  11       94.64      107.16     23.59 o 
   2  -8  11      941.32      895.31     71.35 o 
   3  -8  11        2.39        8.79     25.58 o 
   4  -8  11      635.87      637.58     67.86 o 
   5  -8  11      153.87      147.70     38.08 o 
   6  -8  11      135.27      119.32     34.78 o 
   7  -8  11      245.81      232.25     43.17 o 
   8  -8  11       52.75       41.37     24.68 o 
   9  -8  11        5.62       53.07     24.98 o 
  -7  -7  11      709.59      772.49     89.84 o 
  -6  -7  11      122.03      164.89     46.97 o 
  -5  -7  11      571.85      558.96     48.45 o 
  -4  -7  11      295.60      318.24     48.77 o 
  -3  -7  11       65.77       80.50     28.48 o 
  -2  -7  11      336.08      245.44     48.47 o 
  -1  -7  11      326.59      275.12     49.97 o 
   0  -7  11      352.00      286.91     49.57 o 
   1  -7  11      616.31      625.59     64.56 o 
   2  -7  11      524.54      547.78     39.67 o 
   3  -7  11     1775.03     1713.78     98.94 o 
   4  -7  11      148.24      135.31     38.18 o 
   5  -7  11      231.82      204.47     42.37 o 
   6  -7  11       92.53      117.12     34.28 o 
   7  -7  11      291.43      207.76     40.97 o 
   8  -7  11      928.12      926.69     76.25 o 
   9  -7  11       12.43       61.18     19.25 o 
  -7  -6  11        5.91       43.57     32.78 o 
  -6  -6  11     1093.35     1427.97    106.13 o 
  -5  -6  11      430.06      401.54     59.06 o 
  -4  -6  11       10.18       35.58     36.88 o 
  -3  -6  11      163.27      163.09     45.57 o 
  -2  -6  11      958.57      941.08     73.55 o 
  -1  -6  11     1575.00     1502.42     92.64 o 
   0  -6  11      714.73      731.92     70.75 o 
   1  -6  11      232.07      168.89     42.47 o 
   2  -6  11      122.99      223.25     45.97 o 
   3  -6  11        4.45       15.89     26.28 o 
   4  -6  11       66.73       76.35     30.78 o 
   5  -6  11     1099.11     1140.45     78.35 o 
   6  -6  11       46.72       48.57     25.18 o 
   7  -6  11      288.74      321.33     35.47 o 
   8  -6  11       26.23       29.16     17.00 o 
   9  -6  11      761.07      773.33     60.51 o 
  10  -6  11        1.91       63.68     20.18 o 
  -8  -5  11        8.34       27.68     31.88 o 
  -6  -5  11        3.26      -35.53     23.68 o 
  -5  -5  11     2324.24     2219.95    117.32 o 
  -4  -5  11     1329.90     1312.74     87.84 o 
  -3  -5  11       32.18       17.29     34.58 o 
  -2  -5  11      518.71      379.45     55.16 o 
  -1  -5  11      765.93      745.31     69.75 o 
   0  -5  11       52.82       80.55     38.77 o 
   1  -5  11     1450.05     1470.34     91.34 o 
   2  -5  11       26.28       22.59     31.48 o 
   3  -5  11        2.78      -14.19     21.29 o 
   4  -5  11        1.21        3.70     24.38 o 
   5  -5  11       91.77      125.62     33.58 o 
   6  -5  11      544.95      621.84     44.30 o 
   7  -5  11      229.71      238.90     31.23 o 
   8  -5  11       24.26       47.31     36.98 o 
   9  -5  11      422.71      478.17     73.80 o 
  10  -5  11       35.89       79.58     29.93 o 
  -7  -4  11       84.65       72.35     39.97 o 
  -6  -4  11      131.89      113.73     42.97 o 
  -5  -4  11      274.17      226.05     46.97 o 
  -4  -4  11       35.66       11.69     29.98 o 
  -3  -4  11      159.55      117.62     39.87 o 
  -2  -4  11      271.02      196.47     46.67 o 
  -1  -4  11      620.22      631.59     64.46 o 
   0  -4  11     1186.69     1195.72     81.05 o 
   1  -4  11        2.27      -39.42     26.28 o 
   2  -4  11      856.20      771.50     64.16 o 
   3  -4  11      275.08      367.76     51.37 o 
   4  -4  11       25.15       38.18     26.28 o 
   5  -4  11      106.71      113.13     34.08 o 
   6  -4  11       18.53       21.91     16.84 o 
   7  -4  11      435.80      531.18     42.61 o 
   8  -4  11      418.24      466.19     41.44 o 
   9  -4  11       24.13       52.47     57.61 o 
  10  -4  11      157.12      180.84     30.00 o 
  -7  -3  11      246.14      320.99     53.86 o 
  -6  -3  11      119.58      127.12     40.27 o 
  -5  -3  11       88.58       50.27     32.28 o 
  -4  -3  11      923.52      962.07     73.55 o 
  -3  -3  11      425.39      407.53     54.96 o 
  -2  -3  11      319.39      303.70     49.57 o 
  -1  -3  11      684.69      684.05     67.16 o 
   0  -3  11     1902.30     1733.77     96.64 o 
   1  -3  11     1235.49     1244.89     80.05 o 
   2  -3  11        9.02       42.77     30.88 o 
   3  -3  11       75.33       48.17     30.88 o 
   4  -3  11      318.14      299.80     47.17 o 
   5  -3  11      227.83      258.83     29.95 o 
   6  -3  11      235.85      233.41     31.88 o 
   7  -3  11       93.57       90.85     43.22 o 
   8  -3  11       70.09       78.77     19.66 o 
   9  -3  11       62.22      129.20     58.46 o 
  10  -3  11       74.77      117.41     35.63 o 
  -8  -2  11      437.90      483.78     65.76 o 
  -7  -2  11       51.76      119.32     41.37 o 
  -6  -2  11        4.76       -5.00     28.38 o 
  -5  -2  11       65.41       54.66     29.88 o 
  -4  -2  11        8.51        2.00     25.18 o 
  -3  -2  11      418.95      421.92     53.37 o 
  -2  -2  11       36.88       34.58     32.08 o 
  -1  -2  11       13.91       42.47     31.98 o 
   0  -2  11     3055.68     2797.37    125.72 o 
   1  -2  11      179.41      224.55     44.07 o 
   2  -2  11     1111.60      882.02     66.76 o 
   3  -2  11      209.65      211.76     42.17 o 
   4  -2  11     1246.28     1172.24     50.87 o 
   5  -2  11     1486.25     1400.25     56.81 o 
   6  -2  11      212.41      203.11     27.13 o 
   7  -2  11       49.17       47.98     17.21 o 
   8  -2  11      128.39      154.12     28.53 o 
   9  -2  11       66.40      100.77     39.47 o 
  10  -2  11      182.09      109.73     37.38 o 
  11  -2  11      286.37      229.25     49.57 o 
  -9  -1  11       78.03      150.80     52.27 o 
  -8  -1  11       69.63       76.95     40.47 o 
  -7  -1  11       10.17       17.29     30.18 o 
  -6  -1  11      114.90       87.54     33.68 o 
  -5  -1  11       78.42       66.96     30.98 o 
  -4  -1  11      127.48      146.80     38.47 o 
  -3  -1  11      145.57      122.12     35.88 o 
  -2  -1  11     1320.74     1363.41     82.65 o 
  -1  -1  11      128.85      170.69     39.07 o 
   0  -1  11      488.30      448.81     52.17 o 
   1  -1  11     1391.52     1309.44     80.75 o 
   2  -1  11        8.87       -8.99     26.38 o 
   3  -1  11        3.19       21.39     29.68 o 
   4  -1  11     1264.10     1126.33     49.09 o 
   5  -1  11     2139.01     2146.83     72.81 o 
   6  -1  11     1373.53     1318.80     91.74 o 
   7  -1  11      820.48      845.71     68.85 o 
   8  -1  11        8.28       33.77     18.69 o 
   9  -1  11      639.22      654.20     65.81 o 
  10  -1  11       76.22      154.00     43.77 o 
  11  -1  11      400.38      376.85     65.06 o 
  -9   0  11      247.90      414.73     74.05 o 
  -8   0  11      396.57      514.06     72.65 o 
  -7   0  11      226.85      170.69     47.47 o 
  -6   0  11      229.28      287.51     50.57 o 
  -5   0  11      300.23      282.91     47.87 o 
  -4   0  11     1721.89     1755.85     98.54 o 
  -3   0  11      364.71      322.89     47.17 o 
  -2   0  11      150.91      171.19     38.27 o 
  -1   0  11       42.35       72.05     31.28 o 
   0   0  11     1294.56     1232.19     76.35 o 
   1   0  11     1389.33     1313.24     78.55 o 
   2   0  11      626.54      706.54     62.76 o 
   3   0  11      210.19      172.80     22.79 o 
   4   0  11        4.81       -6.26      8.85 o 
   5   0  11       15.01       25.03     14.98 o 
   6   0  11      293.99      320.08     32.58 o 
   7   0  11      121.80      131.85     24.88 o 
   8   0  11      246.78      289.38     32.03 o 
   9   0  11       22.20       25.98     28.38 o 
  10   0  11      324.16      277.92     52.17 o 
  11   0  11      295.02      350.77     61.96 o 
  -9   1  11       58.78      159.40     56.16 o 
  -8   1  11      152.51      237.24     56.56 o 
  -7   1  11        6.35       13.69     30.18 o 
  -6   1  11      121.93      123.82     39.37 o 
  -5   1  11      475.20      487.78     59.46 o 
  -4   1  11      200.60      285.71     47.77 o 
  -3   1  11      500.69      443.71     52.37 o 
  -2   1  11      378.92      407.23     49.87 o 
  -1   1  11      785.68      687.05     56.46 o 
   0   1  11      673.12      701.24     57.86 o 
   1   1  11     2026.50     1791.33     92.94 o 
   2   1  11     4599.45     4843.33    125.57 o 
   3   1  11       52.37       66.61     12.74 o 
   4   1  11      479.09      474.04     24.96 o 
   5   1  11        8.37       14.51     10.57 o 
   6   1  11     2085.79     2072.25    106.23 o 
   7   1  11       57.38       76.55     19.07 o 
   8   1  11      662.68      614.20     65.76 o 
   9   1  11      212.68      245.44     48.67 o 
  10   1  11       30.47       25.68     33.28 o 
  11   1  11       19.02        8.39     29.38 o 
  -9   2  11       43.02      194.77     62.66 o 
  -8   2  11      129.89      144.21     48.77 o 
  -7   2  11      201.99      195.87     50.57 o 
  -6   2  11      117.84      157.00     42.87 o 
  -5   2  11       90.33       52.27     28.48 o 
  -4   2  11      541.65      493.08     57.16 o 
  -3   2  11     2198.37     2274.11    112.53 o 
  -2   2  11      380.33      411.83     49.57 o 
  -1   2  11       12.94       -6.30     19.69 o 
   0   2  11      596.69      623.09     57.46 o 
   1   2  11      562.21      542.17     57.96 o 
   2   2  11     1123.11      985.75     48.07 o 
   3   2  11      257.55      268.12     34.74 o 
   4   2  11      997.73      928.15     34.75 o 
   5   2  11      473.54      448.75     26.16 o 
   6   2  11     1123.21     1098.00     49.68 o 
   7   2  11      802.35      875.75     63.86 o 
   8   2  11      528.85      399.14     55.96 o 
   9   2  11      196.72      201.07     47.37 o 
  10   2  11      501.01      476.09     68.85 o 
  11   2  11       25.80       59.36     36.58 o 
  -9   3  11       52.00      141.61     67.36 o 
  -8   3  11      215.64      452.20     82.85 o 
  -7   3  11       34.28       86.54     38.67 o 
  -6   3  11       57.28       73.25     32.28 o 
  -5   3  11       52.34       51.47     26.68 o 
  -4   3  11      629.15      529.55     58.86 o 
  -3   3  11      215.20      235.15     41.27 o 
  -2   3  11     1519.42     1362.91     81.55 o 
  -1   3  11     1288.24     1321.54     55.78 o 
   0   3  11      608.51      662.47     44.02 o 
   1   3  11      270.50      262.66     69.40 o 
   2   3  11        1.83        8.87     11.49 o 
   3   3  11      903.62      862.37     34.97 o 
   4   3  11      119.09      138.73     19.93 o 
   5   3  11      212.07      200.08     22.28 o 
   6   3  11      499.12      491.85     33.81 o 
   7   3  11       28.29       45.67     28.58 o 
   8   3  11       50.21      104.63     33.68 o 
   9   3  11      141.46      105.43     36.18 o 
  10   3  11       77.81      132.61     42.37 o 
  11   3  11      131.23      217.76     52.77 o 
  -8   4  11       95.94      344.47     84.44 o 
  -7   4  11       50.04      162.49     54.76 o 
  -6   4  11       46.60       20.39     27.88 o 
  -5   4  11      105.20       95.54     34.48 o 
  -4   4  11       46.96       54.56     26.68 o 
  -3   4  11       26.75       19.59     19.39 o 
  -2   4  11        9.48        9.26     13.15 o 
  -1   4  11     2379.50     2228.40     76.77 o 
   0   4  11     1912.39     1906.66     68.68 o 
   1   4  11      936.17      974.68     46.63 o 
   2   4  11      323.60      299.58     35.33 o 
   3   4  11       12.04       23.01     10.49 o 
   4   4  11     1935.07     1937.82     53.77 o 
   5   4  11      144.55      129.78     17.95 o 
   6   4  11      542.35      582.35     47.62 o 
   7   4  11      144.42      177.08     37.78 o 
   8   4  11      388.00      370.06     56.06 o 
   9   4  11        1.01       -4.90     27.48 o 
  10   4  11        2.80       16.59     31.88 o 
  11   4  11      403.74      487.58     76.15 o 
  -8   5  11       61.92      275.42     82.85 o 
  -7   5  11       40.43       89.24     47.07 o 
  -6   5  11        9.92       21.09     31.38 o 
  -5   5  11        0.45      -14.79     22.29 o 
  -4   5  11       60.64       30.48     21.59 o 
  -3   5  11      344.17      336.88     47.07 o 
  -2   5  11      123.35      130.18     22.97 o 
  -1   5  11        1.65        6.65     11.48 o 
   0   5  11      503.75      482.72     35.76 o 
   1   5  11     1569.50     1560.05     60.88 o 
   2   5  11       59.50       51.93     15.48 o 
   3   5  11      489.76      517.05     26.29 o 
   4   5  11        3.47        8.87     10.47 o 
   5   5  11       33.94       34.78     14.48 o 
   6   5  11      480.80      480.23     36.25 o 
   7   5  11      102.49       95.54     32.88 o 
   8   5  11      117.23      155.20     40.37 o 
   9   5  11        6.76       20.09     30.18 o 
  10   5  11       22.31       35.18     31.88 o 
  -8   6  11       87.98      702.34    172.59 o 
  -7   6  11        5.46       71.55     51.47 o 
  -6   6  11     1045.66     1557.38    126.22 o 
  -5   6  11        2.13       46.57     23.58 o 
  -4   6  11       11.34       80.25     28.98 o 
  -3   6  11     4652.93     4592.30    146.10 o 
  -2   6  11     2786.29     2445.34     84.23 o 
  -1   6  11      122.30      116.30     22.24 o 
   0   6  11        9.11       23.75     14.41 o 
   1   6  11      486.48      526.01     37.48 o 
   2   6  11      568.91      527.28     84.44 o 
   3   6  11       75.97      101.78     22.19 o 
   4   6  11      578.05      676.12     31.60 o 
   5   6  11       23.70       28.00     13.72 o 
   6   6  11       14.60       12.65     15.20 o 
   7   6  11      170.14      230.46     38.08 o 
   8   6  11      385.96      347.77     55.36 o 
   9   6  11       97.63      107.43     38.27 o 
  10   6  11      108.74      157.00     47.67 o 
  -8   7  11      197.74      189.78     49.77 o 
  -7   7  11       46.57       56.76     34.58 o 
  -4   7  11       49.90       83.28     22.08 o 
  -3   7  11        0.45      -10.64     11.19 o 
  -2   7  11       26.46       25.59     14.37 o 
  -1   7  11     1578.17     1369.78     58.77 o 
   0   7  11       43.37       35.22     15.71 o 
   1   7  11      970.03      938.09     64.51 o 
   2   7  11     1768.99     1859.31     68.59 o 
   3   7  11       47.10       64.63     20.02 o 
   4   7  11      930.88      798.88     62.66 o 
   5   7  11      902.51      874.47    104.18 o 
   6   7  11       43.12       50.74     19.59 o 
   7   7  11      169.45      165.92     28.16 o 
   8   7  11      116.10      150.90     43.87 o 
   9   7  11       49.01       48.07     34.88 o 
  10   7  11       81.57       84.05     40.37 o 
  -7   8  11      554.96      675.66     79.55 o 
  -6   8  11      185.90      201.97     50.17 o 
  -5   8  11       20.86      -11.59     26.98 o 
  -4   8  11      115.20      100.33     31.58 o 
  -3   8  11      185.15      146.97     25.23 o 
  -2   8  11      624.80      617.05     44.41 o 
  -1   8  11       32.95       42.59     15.53 o 
   0   8  11      413.25      374.30     33.98 o 
   1   8  11       83.77       66.61     18.29 o 
   2   8  11      188.85      225.51     28.41 o 
   3   8  11      889.00      932.09     70.55 o 
   4   8  11       95.96       83.95     30.48 o 
   5   8  11       14.49       34.08     24.68 o 
   6   8  11       57.86       99.86     25.48 o 
   7   8  11       20.60       15.08     19.73 o 
   8   8  11      835.77      861.23     58.16 o 
   9   8  11        1.62       18.29     30.08 o 
  -7   9  11       18.74       -5.00     30.98 o 
  -6   9  11      915.54      963.97     82.95 o 
  -5   9  11        4.34        3.35     17.97 o 
  -4   9  11        0.95       16.16     17.38 o 
  -3   9  11       36.93       44.47     26.18 o 
  -2   9  11      382.90      344.67     46.22 o 
  -1   9  11      189.98      163.39     26.28 o 
   0   9  11     1036.62     1089.34     52.56 o 
   1   9  11       39.53       28.27     15.05 o 
   2   9  11     1187.42     1333.83     88.04 o 
   3   9  11       30.05        2.10     22.19 o 
   4   9  11      816.52      797.88     68.06 o 
   5   9  11      238.14      196.87     42.17 o 
   6   9  11      703.96      766.90     68.56 o 
   7   9  11      142.93      146.33     28.90 o 
   8   9  11       55.03       86.92     33.03 o 
   9   9  11       38.58       69.35     39.47 o 
  -6  10  11       21.06       25.18     32.48 o 
  -5  10  11       40.17       54.28     22.75 o 
  -4  10  11      122.68      113.73     25.35 o 
  -3  10  11       62.63       79.18     23.83 o 
  -2  10  11      355.14      358.44     37.66 o 
  -1  10  11       47.85       59.05     17.53 o 
   0  10  11       27.42       64.10     17.26 o 
   1  10  11     1188.96     1055.47     52.39 o 
   2  10  11       90.99      102.83     32.48 o 
   3  10  11        2.54       -2.70     21.29 o 
   4  10  11     1138.57     1091.49     83.25 o 
   5  10  11       70.78       52.57     30.18 o 
   6  10  11      290.46      347.67     55.66 o 
   7  10  11      372.91      430.62     62.66 o 
   8  10  11       17.32        7.50     28.58 o 
  -6  11  11       25.80      -33.48     25.58 o 
  -5  11  11       17.78       40.71     21.07 o 
  -4  11  11        1.52      -17.52     18.84 o 
  -3  11  11       20.89       20.41     18.40 o 
  -2  11  11      152.48      171.69     41.57 o 
  -1  11  11      942.79      941.81     51.06 o 
   0  11  11        5.69       21.98     14.31 o 
   1  11  11       31.93       15.39     22.59 o 
   2  11  11      715.03      729.22     73.75 o 
   3  11  11        2.52      -16.89     20.09 o 
   4  11  11       35.21       38.08     28.58 o 
   5  11  11      724.99      800.88     80.75 o 
   6  11  11       95.96      139.51     41.67 o 
   7  11  11       91.44      130.11     43.57 o 
   8  11  11       69.52       49.27     32.78 o 
  -5  12  11        0.88        8.37     23.58 o 
  -4  12  11      274.50      384.73     43.49 o 
  -3  12  11       13.00       11.74     20.94 o 
  -2  12  11        2.28        5.67     17.31 o 
  -1  12  11      183.15      224.32     56.76 o 
   0  12  11       91.33      118.22     37.18 o 
   1  12  11      131.57      175.29     42.07 o 
   2  12  11       38.27       40.87     29.48 o 
   3  12  11      163.19      116.32     37.98 o 
   4  12  11        0.96      -17.29     21.79 o 
   5  12  11      463.65      476.19     69.15 o 
   6  12  11      380.96      451.00     66.66 o 
   7  12  11       56.19       60.36     36.68 o 
  -4  13  11        7.94       -7.41     19.36 o 
  -3  13  11      285.64      374.58     43.11 o 
  -2  13  11       74.19       65.40     25.21 o 
  -1  13  11      100.57       69.35     32.88 o 
   0  13  11       76.97      117.42     37.08 o 
   1  13  11       80.04      119.22     39.77 o 
   2  13  11       25.96       31.88     28.68 o 
   3  13  11        3.98        1.50     24.68 o 
   4  13  11        1.58      -14.29     23.98 o 
   5  13  11        3.81       16.39     30.98 o 
   6  13  11      257.04      305.60     60.66 o 
  -2  14  11      110.65      164.79     45.37 o 
  -1  14  11        0.22        1.40     28.38 o 
   0  14  11      416.71      379.55     61.46 o 
   1  14  11       13.67       26.48     29.98 o 
   2  14  11       11.18       46.57     32.48 o 
   3  14  11       72.39      101.43     39.67 o 
   4  14  11        0.48      -17.99     25.48 o 
   1  15  11      185.15      157.70     46.67 o 
  -1 -12  12       26.54      106.49     64.01 o 
   0 -12  12       31.43       87.64     32.18 o 
   1 -12  12       29.96      125.72     34.38 o 
   2 -12  12        6.75       39.27     26.78 o 
   3 -12  12       16.51       80.65     30.28 o 
   4 -12  12        2.93       64.96     28.08 o 
  -3 -11  12      222.67      269.32     56.26 o 
  -2 -11  12      293.25      427.67     44.67 o 
  -1 -11  12       45.31       90.97     26.62 o 
   0 -11  12       32.75       42.44     57.81 o 
   1 -11  12      605.34      808.77     80.05 o 
   2 -11  12        1.67       13.89     27.88 o 
   3 -11  12       28.92       99.73     33.58 o 
   4 -11  12       12.87       45.77     25.88 o 
   5 -11  12       23.23       72.55     31.28 o 
  -4 -10  12      187.55      201.37     49.37 o 
  -3 -10  12      193.16      239.04     51.87 o 
  -2 -10  12      168.52      216.89     39.97 o 
  -1 -10  12      231.49      250.53     35.28 o 
   0 -10  12      109.59      124.49     25.68 o 
   1 -10  12      381.15      376.95     57.96 o 
   2 -10  12      433.56      459.30     62.86 o 
   3 -10  12      165.75      157.40     41.87 o 
   4 -10  12      398.84      418.93     62.56 o 
   5 -10  12       14.54       69.75     29.98 o 
   6 -10  12       57.11      108.33     34.48 o 
  -5  -9  12       21.20       61.76     34.48 o 
  -4  -9  12       10.76       23.18     28.38 o 
  -3  -9  12       62.73       64.38     31.83 o 
  -2  -9  12        4.17       13.32     18.24 o 
  -1  -9  12      187.88      200.78     32.01 o 
   0  -9  12       28.94       21.19     19.84 o 
   1  -9  12        0.41       14.44     18.01 o 
   2  -9  12     1066.56     1036.72     80.65 o 
   3  -9  12      204.68      205.37     44.87 o 
   4  -9  12       25.30       33.98     25.58 o 
   5  -9  12      102.93      117.72     37.18 o 
   6  -9  12       52.15       84.74     30.08 o 
   7  -9  12       73.64      127.42     34.88 o 
  -6  -8  12      552.66      466.79     72.95 o 
  -5  -8  12        0.07       39.47     29.58 o 
  -4  -8  12        1.19      -21.23     18.37 o 
  -3  -8  12       15.58       35.84     28.73 o 
  -2  -8  12       72.04       46.01     21.97 o 
  -1  -8  12        2.80       -2.48     17.78 o 
   0  -8  12       70.38       60.97     21.97 o 
   1  -8  12      419.78      393.22     38.39 o 
   2  -8  12        3.03       32.38     28.68 o 
   3  -8  12      880.18      830.66     71.65 o 
   4  -8  12      305.18      282.72     51.67 o 
   5  -8  12       84.78       77.35     30.88 o 
   6  -8  12      273.74      301.70     51.77 o 
   7  -8  12       32.09       48.77     23.48 o 
   8  -8  12       32.48       99.43     31.28 o 
  -6  -7  12      232.33      217.26     51.47 o 
  -5  -7  12      265.47      289.38     40.74 o 
  -4  -7  12       30.78       59.17     23.46 o 
  -3  -7  12       18.82        3.70     31.78 o 
  -2  -7  12       17.28       26.48     34.78 o 
  -1  -7  12       33.39       51.97     36.68 o 
   0  -7  12      178.95      191.37     44.77 o 
   1  -7  12      110.83      120.42     38.77 o 
   2  -7  12      539.57      536.45     62.96 o 
   3  -7  12       31.68       31.28     27.28 o 
   4  -7  12       98.90      136.51     37.58 o 
   5  -7  12        0.58       32.48     23.58 o 
   6  -7  12        4.80        9.69     21.19 o 
   7  -7  12      509.33      521.96     66.16 o 
   8  -7  12       36.51       78.95     31.38 o 
   9  -7  12       15.17       86.54     31.68 o 
  -7  -6  12      329.73      407.83     69.65 o 
  -5  -6  12       91.51      118.62     45.97 o 
  -4  -6  12      109.45       93.74     45.07 o 
  -3  -6  12      163.43      175.49     47.97 o 
  -2  -6  12      328.65      298.30     53.27 o 
  -1  -6  12      643.08      567.23     65.16 o 
   0  -6  12      293.64      264.73     50.97 o 
   1  -6  12        0.20       -8.89     27.48 o 
   2  -6  12       22.98       50.47     31.78 o 
   3  -6  12      320.73      390.64     54.16 o 
   4  -6  12      185.80      169.39     39.77 o 
   5  -6  12      424.21      385.75     54.86 o 
   6  -6  12      192.60      191.67     38.08 o 
   7  -6  12        0.85       37.18     22.69 o 
   8  -6  12     1080.52     1132.09     64.16 o 
   9  -6  12       89.07      118.87     53.22 o 
  -6  -5  12     1236.32     1235.89     91.84 o 
  -5  -5  12      131.00       96.14     46.87 o 
  -4  -5  12       88.75       33.68     38.97 o 
  -3  -5  12      524.99      542.74     66.56 o 
  -2  -5  12        8.72       22.79     34.58 o 
  -1  -5  12       13.66       24.08     38.08 o 
   0  -5  12     1174.66     1193.22     84.34 o 
   1  -5  12      506.02      504.67     62.56 o 
   2  -5  12        2.76        7.99     29.28 o 
   3  -5  12       19.60       13.19     26.28 o 
   4  -5  12        5.65      -12.39     20.89 o 
   5  -5  12      364.09      399.04     54.46 o 
   6  -5  12        2.10       35.78     23.88 o 
   7  -5  12      586.31      589.09     46.07 o 
   8  -5  12      112.92      130.29     33.33 o 
   9  -5  12      297.02      346.87     48.22 o 
  -7  -4  12      138.70      170.09     51.37 o 
  -6  -4  12       23.88       30.08     37.98 o 
  -5  -4  12      750.65      823.26     78.75 o 
  -4  -4  12      148.95      137.51     44.57 o 
  -3  -4  12       16.83      -22.29     32.48 o 
  -2  -4  12     1754.78     1683.70    100.63 o 
  -1  -4  12      496.58      542.64     66.86 o 
   0  -4  12     1024.56      813.07     75.05 o 
   1  -4  12      157.08       78.35     40.27 o 
   2  -4  12       12.09       31.38     30.98 o 
   3  -4  12      462.32      391.34     54.06 o 
   4  -4  12      204.38      213.36     45.67 o 
   5  -4  12       86.69      112.43     34.18 o 
   6  -4  12      144.14      176.24     28.04 o 
   7  -4  12       58.14       44.49     20.99 o 
   8  -4  12      256.74      363.76     38.29 o 
   9  -4  12      349.08      438.97     95.54 o 
  10  -4  12       29.97       20.35     16.72 o 
  -7  -3  12        1.32      -38.82     25.88 o 
  -6  -3  12       24.76        7.30     32.78 o 
  -5  -3  12      513.67      544.54     65.46 o 
  -4  -3  12        0.71       20.09     34.38 o 
  -3  -3  12      978.59      855.44     72.65 o 
  -2  -3  12     1734.30     1508.21     93.74 o 
  -1  -3  12     7002.34     6507.74    235.85 o 
   0  -3  12      186.67      185.48     46.87 o 
   1  -3  12      611.55      593.51     64.26 o 
   2  -3  12       35.27       23.48     32.48 o 
   3  -3  12       56.43       47.47     33.08 o 
   4  -3  12       10.46        2.00     26.88 o 
   5  -3  12     1169.97     1171.06     53.97 o 
   6  -3  12       74.89       89.24     22.23 o 
   7  -3  12       10.91       37.47     16.28 o 
   8  -3  12       81.20      109.67     23.54 o 
   9  -3  12       80.73       81.09     30.88 o 
  10  -3  12      256.82      296.41     82.15 o 
  -8  -2  12        0.82      -14.69     31.58 o 
  -7  -2  12       28.19       23.38     32.78 o 
  -6  -2  12       45.30        4.90     32.68 o 
  -5  -2  12        3.68       35.28     30.68 o 
  -4  -2  12     1713.38     1724.17    101.33 o 
  -3  -2  12      517.43      639.28     68.95 o 
  -2  -2  12      639.49      600.11     65.26 o 
  -1  -2  12     1979.41     1951.92    105.53 o 
   0  -2  12      434.46      410.13     57.56 o 
   1  -2  12     1139.31     1110.57     78.85 o 
   2  -2  12       50.72       77.25     38.77 o 
   3  -2  12      533.49      586.72     62.16 o 
   4  -2  12       21.74       44.47     30.78 o 
   5  -2  12      574.37      528.01     39.73 o 
   6  -2  12      641.45      723.76     42.56 o 
   7  -2  12       11.35       19.25     38.03 o 
   8  -2  12      158.56      179.31     27.18 o 
   9  -2  12        1.62       12.74     15.87 o 
  10  -2  12       41.65       71.05     35.88 o 
  -8  -1  12      184.85      270.72     57.86 o 
  -7  -1  12       41.77       46.27     37.98 o 
  -6  -1  12       11.09        9.19     31.98 o 
  -5  -1  12      494.48      419.63     58.26 o 
  -4  -1  12     2713.18     2350.06    119.12 o 
  -3  -1  12     1282.44     1365.31     87.74 o 
  -2  -1  12      130.25      171.49     43.37 o 
  -1  -1  12       72.66       92.94     37.88 o 
   0  -1  12     1344.74     1180.23     81.55 o 
   1  -1  12      283.61      330.28     51.97 o 
   2  -1  12     1744.97     1532.80     90.74 o 
   3  -1  12     1270.13     1198.42     81.75 o 
   4  -1  12      104.95       60.91     19.42 o 
   5  -1  12      614.61      606.34     41.25 o 
   6  -1  12        5.67       -5.60     14.20 o 
   7  -1  12      472.45      503.11     39.94 o 
   8  -1  12       76.15      104.54     47.07 o 
   9  -1  12       71.76       77.87     39.77 o 
  10  -1  12        0.77       11.29     28.18 o 
  -8   0  12       46.55       38.87     38.47 o 
  -7   0  12       30.17       29.68     33.48 o 
  -6   0  12      481.15      418.33     60.76 o 
  -5   0  12       41.19       40.97     30.78 o 
  -4   0  12      534.07      526.06     62.26 o 
  -3   0  12      278.83      253.43     46.87 o 
  -2   0  12      255.19      258.93     48.37 o 
  -1   0  12      117.23      129.02     38.77 o 
   0   0  12       47.94       70.45     33.48 o 
   1   0  12     4116.40     3758.54    154.80 o 
   2   0  12      460.74      516.86     58.76 o 
   3   0  12        7.78      -20.59     29.08 o 
   4   0  12     1187.13     1097.43    137.76 o 
   5   0  12     2089.81     2036.74     83.10 o 
   6   0  12       11.59       31.75     16.83 o 
   7   0  12        0.26       13.36     15.29 o 
   8   0  12       10.11       64.02     19.69 o 
   9   0  12      560.47      548.04     68.56 o 
  10   0  12      451.40      526.96     71.25 o 
  -8   1  12      307.60      337.78     66.66 o 
  -7   1  12       12.49       22.09     32.98 o 
  -6   1  12      273.11      284.31     54.66 o 
  -5   1  12      263.70      274.82     50.67 o 
  -4   1  12      618.30      673.36     67.76 o 
  -3   1  12       99.37       67.06     31.28 o 
  -2   1  12      108.49       88.94     32.98 o 
  -1   1  12      472.13      358.77     50.17 o 
   0   1  12      253.67      312.60     49.67 o 
   1   1  12     1580.66     1614.04     92.34 o 
   2   1  12        1.70       13.49     30.08 o 
   3   1  12       41.81       32.21     13.01 o 
   4   1  12     1064.81     1089.67     40.93 o 
   5   1  12     1233.21     1135.32     40.45 o 
   6   1  12     1298.46     1270.36    117.92 o 
   7   1  12      270.41      310.22     35.33 o 
   8   1  12       15.67       52.07     31.28 o 
   9   1  12      171.55      167.59     41.97 o 
  10   1  12       90.38      142.31     45.17 o 
  -8   2  12        0.87       15.99     34.68 o 
  -7   2  12       63.74      166.89     48.67 o 
  -6   2  12      157.31      230.35     53.17 o 
  -5   2  12     1658.88     1677.90    103.83 o 
  -4   2  12       59.97       44.47     29.48 o 
  -3   2  12     1015.67     1039.02     75.95 o 
  -2   2  12       32.09       26.98     25.28 o 
  -1   2  12     1303.41     1327.13     81.25 o 
   0   2  12     1184.48     1085.99     74.65 o 
   1   2  12      638.88      579.32     38.75 o 
   2   2  12     2816.33     2880.92     90.23 o 
   3   2  12       22.51       35.86     12.48 o 
   4   2  12      395.13      433.35     26.94 o 
   5   2  12     4504.42     4570.72     98.70 o 
   6   2  12      106.62      159.07     25.26 o 
   7   2  12       96.28      125.62     27.38 o 
   8   2  12       48.40       42.97     25.88 o 
   9   2  12       76.70      123.02     41.27 o 
  10   2  12        0.34       21.89     30.98 o 
  -8   3  12       15.50       80.15     46.17 o 
  -7   3  12        1.67       38.87     34.88 o 
  -6   3  12       16.96      -16.99     24.08 o 
  -5   3  12       24.92       16.09     25.68 o 
  -4   3  12     7270.21     6538.12    243.34 o 
  -3   3  12      359.73      356.57     51.57 o 
  -2   3  12       10.65        6.10     22.89 o 
  -1   3  12      811.37      795.18     64.16 o 
   0   3  12      305.94      271.83     30.81 o 
   1   3  12     1089.15      976.32     48.54 o 
   2   3  12       91.00      112.52     21.97 o 
   3   3  12      355.42      370.39     24.67 o 
   4   3  12       24.23       49.14     13.73 o 
   5   3  12      606.75      580.31     35.36 o 
   6   3  12      855.81      913.20     46.05 o 
   7   3  12      790.52      739.22     67.76 o 
   8   3  12       44.07       32.88     25.58 o 
   9   3  12        6.09       14.89     26.08 o 
  10   3  12       59.78      133.21     42.77 o 
  -8   4  12      190.30      457.50     91.74 o 
  -7   4  12      111.68      188.78     56.76 o 
  -6   4  12      104.83      112.13     42.37 o 
  -5   4  12      175.09      185.58     44.97 o 
  -4   4  12      204.17      264.53     47.87 o 
  -3   4  12       41.83       88.34     30.18 o 
  -2   4  12      743.70      646.48     63.16 o 
  -1   4  12     2207.54     2125.97     77.52 o 
   0   4  12       46.33       25.26     15.12 o 
   1   4  12       10.77       22.18     14.06 o 
   2   4  12       66.07       65.92     13.09 o 
   3   4  12      987.83     1058.56     37.97 o 
   4   4  12        1.49       12.74     11.26 o 
   5   4  12      553.40      586.58     30.89 o 
   6   4  12       55.00       62.39     17.57 o 
   7   4  12      128.75      126.32     34.98 o 
   8   4  12       19.46       49.77     30.88 o 
   9   4  12       42.62       90.34     36.78 o 
  10   4  12       76.28       47.67     35.98 o 
  -8   5  12       52.13       69.05     64.06 o 
  -7   5  12       91.99      232.75     65.36 o 
  -6   5  12      269.60      276.52     59.26 o 
  -5   5  12      391.68      312.20     56.06 o 
  -4   5  12        4.65       15.19     21.09 o 
  -3   5  12     1464.28     1269.67     83.65 o 
  -2   5  12     1272.45     1172.04     56.77 o 
  -1   5  12      578.32      569.71     42.43 o 
   0   5  12     1923.11     1856.96     71.11 o 
   1   5  12      383.40      357.63     57.66 o 
   2   5  12     1128.13     1194.76     55.24 o 
   3   5  12      181.78      200.91     20.23 o 
   4   5  12     2518.76     2439.14     85.76 o 
   5   5  12     1376.09     1220.68     52.36 o 
   6   5  12      310.50      307.85     31.60 o 
   7   5  12     1016.64     1088.79     77.65 o 
   8   5  12        0.94        7.89     23.48 o 
   9   5  12       24.59       31.38     31.18 o 
  10   5  12       28.69       30.88     34.58 o 
  -7   6  12      320.94      778.99    122.22 o 
  -6   6  12       16.09       28.48     36.48 o 
  -5   6  12       35.60       57.66     31.58 o 
  -4   6  12       89.79       81.05     30.08 o 
  -3   6  12        5.02       12.96     15.27 o 
  -2   6  12      196.02      174.93     33.73 o 
  -1   6  12      446.22      375.57     36.14 o 
   0   6  12       93.26       91.08     31.18 o 
   1   6  12      197.03      185.05     26.63 o 
   2   6  12       78.03       60.92     21.74 o 
   3   6  12      172.87      200.36     27.12 o 
   4   6  12      573.18      527.13     41.32 o 
   5   6  12      396.90      449.97     35.61 o 
   6   6  12       21.80       13.21     22.89 o 
   7   6  12        5.69        8.72     15.87 o 
   8   6  12      386.31      392.74     59.06 o 
   9   6  12        0.05        7.30     27.08 o 
  10   6  12       11.35        6.70     31.98 o 
  -7   7  12       18.48      182.48     77.15 o 
  -6   7  12      193.85      369.36     75.25 o 
  -5   7  12        0.13       15.89     27.08 o 
  -4   7  12      396.07      360.76     54.86 o 
  -3   7  12      499.72      464.61     41.24 o 
  -2   7  12        1.16        4.92     13.52 o 
  -1   7  12      376.94      358.64     35.67 o 
   0   7  12      181.64      120.83     22.68 o 
   1   7  12     4663.26     4467.85    126.58 o 
   2   7  12       15.72        1.91     15.22 o 
   3   7  12     1405.10     1277.45    125.77 o 
   4   7  12        4.02      -15.59     17.09 o 
   5   7  12        3.16       13.19     20.39 o 
   6   7  12       24.61       57.87     19.39 o 
   7   7  12       48.88       58.09     21.31 o 
   8   7  12        5.89       58.26     35.28 o 
   9   7  12      326.74      452.80     66.36 o 
  -7   8  12      244.15      950.58    175.49 o 
  -6   8  12        0.69      145.01     52.07 o 
  -5   8  12      267.82      489.58     77.35 o 
  -4   8  12      240.75      314.88     39.14 o 
  -3   8  12       25.72       27.24     17.59 o 
  -2   8  12       12.30       15.93     13.85 o 
  -1   8  12       57.82       36.91     16.17 o 
   0   8  12       11.56       24.38     16.11 o 
   1   8  12      117.19      135.16     25.26 o 
   2   8  12      901.93      890.57     48.84 o 
   3   8  12      103.15      101.13     31.48 o 
   4   8  12      201.33      170.89     38.47 o 
   5   8  12      248.83      238.04     44.77 o 
   6   8  12      122.25      135.01     37.08 o 
   7   8  12     1108.25     1199.67     59.75 o 
   8   8  12       66.52       62.16     35.18 o 
   9   8  12       13.84       22.49     35.08 o 
  -5   9  12       87.51      201.47     53.56 o 
  -4   9  12       98.95      146.18     28.83 o 
  -3   9  12        0.47       12.86     15.27 o 
  -2   9  12      117.37      143.21     25.08 o 
  -1   9  12     1259.05     1278.04     60.24 o 
   0   9  12       74.56       77.25     22.24 o 
   1   9  12      555.61      494.00     39.74 o 
   2   9  12      270.57      217.76     41.17 o 
   3   9  12        6.57       21.29     21.69 o 
   4   9  12       54.98       30.78     25.48 o 
   5   9  12      198.91      154.50     39.07 o 
   6   9  12      197.48      209.16     46.27 o 
   7   9  12       27.90       55.66     30.68 o 
   8   9  12      312.06      329.38     56.46 o 
  -6  10  12       63.19       48.77     37.68 o 
  -5  10  12        1.21       29.88     29.18 o 
  -4  10  12       14.83       32.84     19.64 o 
  -3  10  12      228.64      291.18     37.02 o 
  -2  10  12        0.94        4.84     13.61 o 
  -1  10  12       74.12       96.01     22.15 o 
   0  10  12      354.72      385.05     36.92 o 
   1  10  12       78.45       40.10     18.71 o 
   2  10  12       14.42       20.69     22.29 o 
   3  10  12       98.40      173.09     39.97 o 
   4  10  12        6.73      -17.39     20.09 o 
   5  10  12       27.39       34.88     31.78 o 
   6  10  12        2.29      -15.29     23.88 o 
   7  10  12      339.86      394.24     62.56 o 
   8  10  12       10.43       19.29     30.88 o 
  -5  11  12       20.78       36.25     22.01 o 
  -4  11  12      100.71      158.10     43.47 o 
  -3  11  12        2.68       18.03     31.08 o 
  -2  11  12      986.62     1034.09     87.14 o 
  -1  11  12      205.28      184.97     27.91 o 
   0  11  12      303.61      335.81     35.78 o 
   1  11  12       59.47       48.67     29.28 o 
   2  11  12       38.05       28.18     25.08 o 
   3  11  12        9.05       -6.10     21.59 o 
   4  11  12      150.08      124.32     38.57 o 
   5  11  12        7.79      -20.49     24.18 o 
   6  11  12       74.15       88.44     38.77 o 
   7  11  12        0.96        9.39     26.18 o 
  -4  12  12       39.03       36.08     21.79 o 
  -3  12  12      163.28      285.70     58.36 o 
  -2  12  12       29.53       67.01     19.98 o 
  -1  12  12       51.27       77.09     20.91 o 
   0  12  12        1.71       69.75     32.98 o 
   1  12  12       24.13       46.97     27.98 o 
   2  12  12        0.10      -15.09     21.19 o 
   3  12  12      225.81      146.00     41.87 o 
   4  12  12       92.61       69.25     34.48 o 
   5  12  12       11.60       30.48     30.98 o 
   6  12  12      271.51      309.90     58.06 o 
  -3  13  12        3.17        3.60     26.18 o 
  -2  13  12       47.78      125.50     40.27 o 
  -1  13  12       59.05       74.85     34.78 o 
   0  13  12       26.84       30.48     30.28 o 
   1  13  12       11.38       49.07     30.88 o 
   2  13  12       77.63       92.84     34.28 o 
   3  13  12      173.02      199.17     48.67 o 
   4  13  12       68.26       41.17     30.98 o 
   5  13  12      151.07      203.67     50.07 o 
  -1  14  12       60.81       87.14     39.47 o 
   0  14  12       97.43      153.60     46.87 o 
   1  14  12      345.15      331.98     61.56 o 
   2  14  12       12.96        5.70     31.18 o 
   3  14  12        1.81       18.69     29.98 o 
  -1 -11  13        3.66       43.72     47.67 o 
   0 -11  13        4.75      120.72     33.58 o 
   1 -11  13       43.89      123.32     37.48 o 
   2 -11  13      346.57      365.66     55.96 o 
   3 -11  13      107.05      194.37     43.47 o 
   4 -11  13       33.88       95.94     32.68 o 
  -3 -10  13      165.41      252.43     54.56 o 
  -2 -10  13      148.04      160.41     30.80 o 
  -1 -10  13       24.53       51.33     21.64 o 
   0 -10  13       83.72      170.87     54.46 o 
   1 -10  13      523.17      562.33     71.05 o 
   2 -10  13       64.40      128.22     38.47 o 
   3 -10  13       38.90       91.24     34.38 o 
   4 -10  13       35.13       87.54     30.28 o 
   5 -10  13        3.40       16.19     20.19 o 
  -4  -9  13       79.64       28.48     30.68 o 
  -3  -9  13      238.21      240.03     38.16 o 
  -2  -9  13      207.43      213.83     34.71 o 
  -1  -9  13       13.92       49.45     22.41 o 
   0  -9  13       51.80       86.12     24.36 o 
   1  -9  13     1138.90     1100.48     83.85 o 
   2  -9  13      657.06      613.50     72.85 o 
   3  -9  13       11.23       59.86     30.98 o 
   4  -9  13      181.08      257.53     48.87 o 
   5  -9  13        7.11       37.78     25.18 o 
   6  -9  13       58.04       50.77     27.98 o 
  -5  -8  13        1.76       20.09     28.08 o 
  -4  -8  13      103.46      158.54     33.80 o 
  -3  -8  13        2.78        8.51     20.85 o 
  -2  -8  13       94.45       63.31     24.85 o 
  -1  -8  13        4.50       -1.37     20.99 o 
   0  -8  13        1.03       18.51     19.10 o 
   1  -8  13      415.19      473.53     42.02 o 
   2  -8  13     1477.46     1567.27     99.34 o 
   3  -8  13      224.91      270.52     52.17 o 
   4  -8  13        5.91       40.67     28.48 o 
   5  -8  13        0.07       38.47     25.08 o 
   6  -8  13       39.45       87.04     30.18 o 
   7  -8  13       97.74      106.93     33.68 o 
  -5  -7  13        5.36       -3.00     44.72 o 
  -4  -7  13        9.88      -31.68     32.98 o 
  -3  -7  13      463.67      465.60     65.86 o 
  -2  -7  13      159.16      113.83     44.97 o 
  -1  -7  13      553.92      554.44     68.36 o 
   0  -7  13       39.33       41.57     35.48 o 
   1  -7  13      929.46      876.93     74.85 o 
   2  -7  13        1.18       22.29     28.48 o 
   3  -7  13      305.86      345.67     55.26 o 
   4  -7  13      179.08      174.89     41.87 o 
   5  -7  13        5.31       55.66     27.48 o 
   6  -7  13      305.20      249.54     48.97 o 
   7  -7  13        9.08       79.75     30.18 o 
   8  -7  13        2.62       29.78     25.18 o 
  -5  -6  13      378.47      413.03     67.06 o 
  -4  -6  13      292.87      219.26     54.76 o 
  -3  -6  13        0.89       -5.60     38.97 o 
  -2  -6  13      222.54      154.30     46.67 o 
  -1  -6  13      598.22      545.64     68.06 o 
   0  -6  13      272.46      319.39     55.96 o 
   1  -6  13       51.97       52.07     35.28 o 
   2  -6  13       34.51       60.86     34.78 o 
   3  -6  13      923.81     1034.62     78.95 o 
   4  -6  13        0.72       17.19     23.38 o 
   5  -6  13       74.97      110.43     33.68 o 
   6  -6  13       97.70      149.00     37.28 o 
   7  -6  13      205.94      241.24     45.97 o 
   8  -6  13        4.05       37.88     24.68 o 
  -6  -5  13      535.03      573.62     73.15 o 
  -5  -5  13        0.35      -39.17     30.88 o 
  -4  -5  13        0.36      -44.27     32.58 o 
  -3  -5  13      124.81       97.24     46.47 o 
  -2  -5  13        1.78      -48.42     32.28 o 
  -1  -5  13     1855.66     1574.77     99.63 o 
   0  -5  13      420.82      381.65     60.36 o 
   1  -5  13      614.95      573.62     68.36 o 
   2  -5  13        0.66      -29.98     25.58 o 
   3  -5  13      255.21      193.17     43.17 o 
   4  -5  13     1881.05     1933.64    108.33 o 
   5  -5  13        3.36       31.08     25.58 o 
   6  -5  13      376.80      378.45     56.46 o 
   7  -5  13       80.23       67.56     25.58 o 
   8  -5  13      368.87      408.28     42.17 o 
   9  -5  13        0.81       56.90     27.13 o 
  -7  -4  13       43.61       63.66     45.47 o 
  -6  -4  13      210.59      213.76     55.06 o 
  -5  -4  13      115.93      127.62     46.77 o 
  -4  -4  13       60.48       54.86     40.27 o 
  -3  -4  13     1034.22     1015.74     82.75 o 
  -2  -4  13     1151.53      913.50     79.15 o 
  -1  -4  13      138.09      196.67     51.47 o 
   0  -4  13       60.50      101.23     41.67 o 
   1  -4  13      316.44      284.01     53.56 o 
   2  -4  13       15.71        2.60     27.48 o 
   3  -4  13      204.87      255.63     46.57 o 
   4  -4  13       13.68       10.19     25.68 o 
   5  -4  13      504.93      503.77     60.36 o 
   6  -4  13       15.90        9.19     21.09 o 
   7  -4  13      356.70      379.02     39.49 o 
   8  -4  13       44.67      113.18     23.52 o 
   9  -4  13       52.98      100.29     44.67 o 
  -7  -3  13        0.57      -39.87     32.18 o 
  -6  -3  13       84.50       90.04     43.97 o 
  -5  -3  13       47.78       -0.40     32.78 o 
  -4  -3  13       88.02       28.38     34.98 o 
  -3  -3  13     1217.93      941.98     81.25 o 
  -2  -3  13     3402.28     3288.15    151.50 o 
  -1  -3  13        1.84      -15.89     32.08 o 
   0  -3  13     1324.96     1266.07     89.84 o 
   1  -3  13      672.21      474.79     61.06 o 
   2  -3  13      198.16      171.19     44.37 o 
   3  -3  13      867.76      761.50     71.45 o 
   4  -3  13      112.11       98.84     35.18 o 
   5  -3  13      229.22      324.59     50.47 o 
   6  -3  13      105.96       85.75     21.21 o 
   7  -3  13      241.51      256.12     32.87 o 
   8  -3  13      319.04      346.16     87.49 o 
   9  -3  13        9.85       57.90     25.18 o 
  -7  -2  13      219.79      268.52     57.26 o 
  -6  -2  13      159.50      112.43     42.27 o 
  -5  -2  13       66.79       10.49     33.28 o 
  -4  -2  13      257.20      196.17     48.37 o 
  -3  -2  13      272.83      208.76     50.67 o 
  -2  -2  13      156.90      233.65     52.27 o 
  -1  -2  13      738.61      842.65     77.65 o 
   0  -2  13        3.77       33.98     37.88 o 
   1  -2  13      261.48      258.43     52.47 o 
   2  -2  13     3303.50     2982.75    138.11 o 
   3  -2  13      435.99      376.25     55.46 o 
   4  -2  13     1337.56     1210.81     82.05 o 
   5  -2  13      130.26      123.88     25.23 o 
   6  -2  13      298.15      292.92     34.08 o 
   7  -2  13       44.57      113.87     23.16 o 
   8  -2  13      152.23      269.03     64.51 o 
   9  -2  13       25.67       44.21     56.61 o 
  10  -2  13      312.89      413.93     65.46 o 
  -7  -1  13      386.85      513.76     74.25 o 
  -6  -1  13       12.68      -10.09     29.28 o 
  -5  -1  13      190.16      215.06     49.77 o 
  -4  -1  13       40.32      -11.29     28.38 o 
  -3  -1  13       29.92        7.69     32.58 o 
  -2  -1  13      206.26      144.01     43.67 o 
  -1  -1  13      756.66      752.81     75.35 o 
   0  -1  13       54.25       81.15     39.47 o 
   1  -1  13     1458.29     1413.48     92.74 o 
   2  -1  13      406.73      478.79     60.96 o 
   3  -1  13     1633.79     1746.36    100.93 o 
   4  -1  13       12.49        7.20     26.68 o 
   5  -1  13       33.72       41.02     19.30 o 
   6  -1  13        0.89        4.69     14.29 o 
   7  -1  13        0.26       18.34     16.34 o 
   8  -1  13       21.25       26.90     15.21 o 
   9  -1  13        2.23       31.05     23.08 o 
  10  -1  13      108.57       96.04     40.47 o 
  -7   0  13       23.96       20.89     36.98 o 
  -6   0  13      143.52      137.61     45.97 o 
  -5   0  13      425.75      416.23     62.56 o 
  -4   0  13        0.91       32.08     31.58 o 
  -3   0  13      516.85      478.99     62.06 o 
  -2   0  13       10.79       18.69     31.58 o 
  -1   0  13      105.83       86.84     36.78 o 
   0   0  13     1168.62      931.79     75.65 o 
   1   0  13      714.81      830.16     76.35 o 
   2   0  13      758.60      543.34     63.46 o 
   3   0  13     3385.25     3160.13    142.41 o 
   4   0  13      171.68      209.03     28.83 o 
   5   0  13      935.88      909.82     47.03 o 
   6   0  13       28.82       44.64     18.74 o 
   7   0  13      298.52      300.50     50.87 o 
   8   0  13       40.63      101.23     31.48 o 
   9   0  13       23.09       28.38     30.48 o 
  10   0  13       51.35       51.07     36.78 o 
  -7   1  13      120.95      178.68     52.57 o 
  -6   1  13      255.32      309.20     58.56 o 
  -5   1  13      179.19      195.17     46.37 o 
  -4   1  13     1327.39     1243.49     90.04 o 
  -3   1  13      744.02      717.43     72.35 o 
  -2   1  13      156.47      100.33     37.08 o 
  -1   1  13       21.06       57.16     31.78 o 
   0   1  13      134.52      123.02     39.17 o 
   1   1  13     2893.60     2806.06    131.91 o 
   2   1  13      890.43      834.15     71.65 o 
   3   1  13       95.02      140.51     41.97 o 
   4   1  13      801.71      811.73     35.71 o 
   5   1  13        1.50       24.75     16.05 o 
   6   1  13      195.59      254.43     30.88 o 
   7   1  13      278.20      319.99     33.59 o 
   8   1  13       84.67      125.52     37.48 o 
   9   1  13      137.65      168.29     42.47 o 
  10   1  13      282.15      418.33     66.76 o 
  -7   2  13      180.58      175.79     53.17 o 
  -6   2  13      117.12      144.31     43.27 o 
  -5   2  13      702.11      734.72     77.95 o 
  -4   2  13      194.35      187.08     46.97 o 
  -3   2  13      638.66      712.83     73.15 o 
  -2   2  13      308.00      276.82     47.47 o 
  -1   2  13       20.99       34.78     29.08 o 
   0   2  13        0.93       18.69     29.18 o 
   1   2  13     1288.14     1199.82     83.45 o 
   2   2  13      213.26      247.63     55.06 o 
   3   2  13      122.24      137.91     23.77 o 
   4   2  13       14.13       20.83     12.31 o 
   5   2  13       78.19      108.14     28.25 o 
   6   2  13       58.46       55.96     19.88 o 
   7   2  13       86.19       85.34     30.58 o 
   8   2  13        8.99       42.07     27.78 o 
   9   2  13       42.50       -2.30     24.78 o 
  10   2  13        1.60       -8.69     26.58 o 
  -7   3  13      129.84       86.04     43.37 o 
  -6   3  13      174.56      191.47     50.17 o 
  -5   3  13      486.03      463.40     66.26 o 
  -4   3  13      113.87      163.09     42.37 o 
  -3   3  13       37.46       66.46     31.08 o 
  -2   3  13      243.18      265.23     48.67 o 
  -1   3  13     1141.72     1062.70     75.95 o 
   0   3  13     3313.77     2989.04    137.11 o 
   1   3  13       30.92       85.15     22.37 o 
   2   3  13      540.79      635.81     42.72 o 
   3   3  13       34.17       33.12     14.74 o 
   4   3  13      589.70      585.50     32.67 o 
   5   3  13     2558.12     2474.05     66.29 o 
   6   3  13       90.43       97.24     21.30 o 
   7   3  13        4.37       34.98     27.38 o 
   8   3  13      128.91      196.77     43.97 o 
   9   3  13        0.88        9.09     29.68 o 
  10   3  13      180.15      307.30     59.66 o 
  -7   4  13        5.47       40.07     39.57 o 
  -6   4  13       17.84       -4.10     29.38 o 
  -5   4  13      469.49      489.78     68.36 o 
  -4   4  13     1071.47     1092.69     83.65 o 
  -3   4  13      140.37      158.20     38.97 o 
  -2   4  13       71.67       24.58     24.98 o 
  -1   4  13      429.52      414.13     43.32 o 
   0   4  13      518.98      611.55     45.04 o 
   1   4  13     2319.86     2356.37     84.01 o 
   2   4  13      172.10      167.27     26.67 o 
   3   4  13       94.80      101.94     17.15 o 
   4   4  13        0.26        2.01     11.82 o 
   5   4  13      854.78      835.77     36.45 o 
   6   4  13      712.38      785.64     42.96 o 
   7   4  13       49.82       53.07     27.88 o 
   8   4  13       18.55       39.17     28.38 o 
   9   4  13      153.65      262.73     51.57 o 
  10   4  13        6.49       59.16     36.18 o 
  -7   5  13        4.24       10.99     38.77 o 
  -6   5  13      100.43      171.09     49.37 o 
  -5   5  13      426.08      406.23     66.26 o 
  -4   5  13       89.53       79.75     33.08 o 
  -3   5  13        1.49       17.79     23.98 o 
  -2   5  13      117.19      124.92     35.28 o 
  -1   5  13      151.31      160.09     31.28 o 
   0   5  13     1748.59     1842.48    140.81 o 
   1   5  13      248.15      272.71     32.41 o 
   2   5  13       80.15       56.48     21.54 o 
   3   5  13     1428.96     1409.93     62.25 o 
   4   5  13       58.01       19.31     26.33 o 
   5   5  13        8.54       10.22     13.78 o 
   6   5  13      523.55      620.57     42.54 o 
   7   5  13       11.33       24.38     26.98 o 
   8   5  13        0.09        2.00     25.68 o 
   9   5  13        0.00        5.90     32.18 o 
  -7   6  13        7.42       83.95     49.67 o 
  -6   6  13       66.10      138.71     50.57 o 
  -5   6  13       49.54       60.16     33.88 o 
  -4   6  13     2349.54     2569.42    137.21 o 
  -3   6  13        0.81       32.08     24.08 o 
  -2   6  13        4.04       -8.34     13.44 o 
  -1   6  13      106.08      126.27     25.01 o 
   0   6  13     1544.24     1502.06     98.74 o 
   1   6  13      239.33      255.92     42.82 o 
   2   6  13     1810.93     1653.06     69.28 o 
   3   6  13      103.01       81.86     23.18 o 
   4   6  13      238.75      225.10     33.13 o 
   5   6  13        0.27        2.70     18.89 o 
   6   6  13       17.67       20.54     16.95 o 
   7   6  13      900.54     1009.94     74.85 o 
   8   6  13        7.40       -0.40     26.88 o 
   9   6  13       33.49       60.86     37.08 o 
  -6   7  13       13.60       40.07     36.58 o 
  -5   7  13        1.42       48.57     29.58 o 
  -4   7  13       60.03       99.34     38.77 o 
  -3   7  13      302.65      370.21     40.01 o 
  -2   7  13      530.62      443.92     94.39 o 
  -1   7  13       16.05        4.72     14.44 o 
   0   7  13     1387.71     1330.04     62.06 o 
   1   7  13        3.47       -6.60     15.30 o 
   2   7  13       76.35       91.56     22.88 o 
   3   7  13       34.38        6.53     17.33 o 
   4   7  13       63.07       95.74     31.48 o 
   5   7  13       22.85       18.79     22.39 o 
   6   7  13      144.67      168.09     38.57 o 
   7   7  13        3.81       -4.20     17.74 o 
   8   7  13      356.50      425.62     60.96 o 
   9   7  13        0.07       12.89     32.78 o 
  -6   8  13      268.31      542.05     94.94 o 
  -5   8  13       14.45       65.76     32.28 o 
  -4   8  13        0.83       15.09     23.48 o 
  -3   8  13      142.37      158.11     28.26 o 
  -2   8  13       18.30       38.29     17.63 o 
  -1   8  13      329.67      396.01     74.30 o 
   0   8  13      274.86      303.65     34.83 o 
   1   8  13      244.34      246.02     31.76 o 
   2   8  13        6.04       -2.66     16.15 o 
   3   8  13      204.87      213.16     41.37 o 
   4   8  13      117.20      111.53     33.68 o 
   5   8  13      533.12      603.71     66.16 o 
   6   8  13      160.31      224.35     45.97 o 
   7   8  13       52.51      100.13     32.88 o 
  -5   9  13       12.97       71.85     41.57 o 
  -4   9  13       48.75      104.85     26.40 o 
  -3   9  13       35.47       62.44     20.98 o 
  -2   9  13      464.79      507.26     44.77 o 
  -1   9  13        3.03        4.17     17.14 o 
   0   9  13      128.61      187.59     29.77 o 
   1   9  13      143.28      199.15     54.86 o 
   2   9  13      336.02      401.14     57.16 o 
   3   9  13       33.22       54.66     29.28 o 
   4   9  13      165.25      147.70     38.57 o 
   5   9  13        1.41      -11.19     21.59 o 
   6   9  13       27.39       38.57     28.48 o 
   7   9  13      306.62      249.34     50.37 o 
  -5  10  13        1.07       38.57     37.88 o 
  -4  10  13        6.57       37.89     24.63 o 
  -3  10  13      527.80      604.35     51.20 o 
  -2  10  13        3.49       30.24     16.76 o 
  -1  10  13      778.36      800.70     49.50 o 
   0  10  13        5.98       13.55     16.96 o 
   1  10  13       24.97       44.17     27.98 o 
   2  10  13        7.10       16.79     24.48 o 
   3  10  13      150.97      162.09     39.87 o 
   4  10  13      114.14      174.09     44.37 o 
   5  10  13       82.16       81.15     32.98 o 
   6  10  13      213.24      191.27     46.57 o 
   7  10  13        9.95       -1.80     25.88 o 
  -4  11  13       11.49       43.13     49.92 o 
  -3  11  13      396.35      552.70     50.72 o 
  -2  11  13        5.43       41.35     19.41 o 
  -1  11  13        1.30       31.64     18.99 o 
   0  11  13      151.47      172.92     28.87 o 
   1  11  13       33.34       36.08     26.88 o 
   2  11  13       88.67       97.54     37.38 o 
   3  11  13      190.11      147.20     36.68 o 
   4  11  13       13.86       32.78     27.38 o 
   5  11  13      288.34      203.07     46.77 o 
   6  11  13      179.35      236.25     52.27 o 
  -3  12  13        9.01       29.82     20.56 o 
  -2  12  13      406.54      466.17     45.69 o 
  -1  12  13        4.26       19.03     19.84 o 
   0  12  13      105.29       90.74     33.38 o 
   1  12  13      194.56      180.28     46.97 o 
   2  12  13       24.79       54.16     31.98 o 
   3  12  13      273.94      331.58     57.16 o 
   4  12  13       60.78       82.35     36.38 o 
   5  12  13       49.93       48.67     36.68 o 
  -1  13  13      197.24      327.59     59.36 o 
   0  13  13        0.42       14.79     27.88 o 
   1  13  13       16.47       -6.70     26.38 o 
   2  13  13      634.11      713.13     81.55 o 
   3  13  13       45.17       61.66     32.88 o 
   4  13  13       51.28      117.92     39.87 o 
  -1 -10  14       84.14      189.15     32.88 o 
   0 -10  14      135.64      204.37     46.57 o 
   1 -10  14       13.31       76.55     33.48 o 
   2 -10  14       41.67       55.16     28.68 o 
   3 -10  14       61.22      126.82     35.58 o 
   4 -10  14        9.17       41.07     25.68 o 
  -2  -9  14       65.59       77.80     25.98 o 
  -1  -9  14       14.84       24.86     22.35 o 
   0  -9  14      438.58      560.83     57.71 o 
   1  -9  14       95.52      144.01     40.27 o 
   2  -9  14       17.78       35.78     27.78 o 
   3  -9  14      679.24      678.96     75.85 o 
   4  -9  14        8.33       39.47     26.48 o 
   5  -9  14        5.99       53.76     25.58 o 
  -3  -8  14        1.22       27.54     21.67 o 
  -2  -8  14      911.53      955.03    200.92 o 
  -1  -8  14        2.79       31.77     22.83 o 
   0  -8  14      161.22      173.37     33.13 o 
   1  -8  14      753.18      742.41     76.95 o 
   2  -8  14      339.90      382.95     60.86 o 
   3  -8  14       33.56       84.74     35.18 o 
   4  -8  14      164.11      165.19     41.47 o 
   5  -8  14       26.93       55.76     27.28 o 
   6  -8  14        0.31       46.47     27.28 o 
  -4  -7  14       83.90       67.06     43.87 o 
  -3  -7  14       77.66       40.57     43.97 o 
  -2  -7  14       40.71       21.89     36.48 o 
  -1  -7  14       46.28        8.49     37.78 o 
   0  -7  14      134.16       82.95     37.48 o 
   1  -7  14       52.11       43.27     35.38 o 
   2  -7  14      313.56      427.52     61.56 o 
   3  -7  14      142.56      264.33     49.97 o 
   4  -7  14      183.37      187.68     43.87 o 
   5  -7  14      520.64      649.97     72.75 o 
   6  -7  14       29.66       52.07     23.88 o 
   7  -7  14        1.43       69.25     27.68 o 
  -5  -6  14       51.97       18.99     45.37 o 
  -4  -6  14       34.05       20.19     43.07 o 
  -3  -6  14      135.36      127.92     50.27 o 
  -2  -6  14        2.17       -4.50     36.38 o 
  -1  -6  14       76.60       63.56     44.07 o 
   0  -6  14      294.04      194.57     49.87 o 
   1  -6  14       51.42      103.93     39.17 o 
   2  -6  14      845.52      729.02     75.35 o 
   3  -6  14       22.16       46.87     32.28 o 
   4  -6  14       41.82       42.87     28.58 o 
   5  -6  14        2.45       58.56     25.48 o 
   6  -6  14      303.74      350.97     55.66 o 
   7  -6  14      102.48      125.42     35.58 o 
   8  -6  14        2.34       49.77     24.08 o 
  -5  -5  14       54.53       -7.69     37.58 o 
  -4  -5  14       34.45       35.98     41.67 o 
  -3  -5  14      112.30      143.91     50.67 o 
  -2  -5  14      413.37      439.21     68.06 o 
  -1  -5  14      472.57      432.62     64.56 o 
   0  -5  14     1059.67     1078.99     85.94 o 
   1  -5  14      165.16      220.86     51.27 o 
   2  -5  14       31.66       73.95     36.78 o 
   3  -5  14     1181.22     1131.96     83.65 o 
   4  -5  14       50.60       90.84     32.38 o 
   5  -5  14      161.77      119.62     36.68 o 
   6  -5  14        4.80       19.29     22.49 o 
   7  -5  14      120.26      163.09     38.57 o 
   8  -5  14      125.84      135.11     34.28 o 
  -6  -4  14       65.71       31.88     43.57 o 
  -5  -4  14        5.41        5.00     38.18 o 
  -4  -4  14      435.05      494.08     70.85 o 
  -3  -4  14      762.25      630.29     77.15 o 
  -2  -4  14        9.16       50.37     43.07 o 
  -1  -4  14       92.03      114.13     45.77 o 
   0  -4  14       65.89       80.55     39.67 o 
   1  -4  14        0.89      -17.79     32.48 o 
   2  -4  14       74.16       20.49     30.58 o 
   3  -4  14       86.47       91.44     36.48 o 
   4  -4  14     1134.27      992.65     77.05 o 
   5  -4  14       47.94       51.57     28.08 o 
   6  -4  14       15.87       21.99     23.48 o 
   7  -4  14       55.83       95.44     28.78 o 
   8  -4  14       83.15      152.38     55.46 o 
   9  -4  14        0.26       24.88     20.59 o 
  -6  -3  14        6.74      -27.78     37.88 o 
  -5  -3  14       83.19       96.54     47.67 o 
  -4  -3  14       35.20        3.30     37.88 o 
  -3  -3  14      830.93      711.03     77.95 o 
  -2  -3  14      677.16      764.80     79.85 o 
  -1  -3  14       13.57       32.98     38.87 o 
   0  -3  14       54.97       49.47     39.97 o 
   1  -3  14      430.21      363.06     58.76 o 
   2  -3  14      256.32      208.26     48.07 o 
   3  -3  14      201.02      173.99     42.17 o 
   4  -3  14        7.89        5.70     25.08 o 
   5  -3  14      738.79      729.72     72.45 o 
   6  -3  14       43.49       99.73     33.18 o 
   7  -3  14        0.80       20.58     16.70 o 
   8  -3  14       35.34       43.26     24.98 o 
   9  -3  14        5.86       43.57     31.18 o 
  -6  -2  14      466.90      571.03     77.75 o 
  -5  -2  14       83.34       12.09     37.58 o 
  -4  -2  14        0.39      -14.29     32.38 o 
  -3  -2  14        0.90        2.40     34.48 o 
  -2  -2  14      325.96      272.32     56.56 o 
  -1  -2  14      566.08      664.07     75.35 o 
   0  -2  14       41.99       24.18     35.28 o 
   1  -2  14      640.36      592.21     70.35 o 
   2  -2  14     1032.89      857.14     74.45 o 
   3  -2  14      241.94      245.74     49.17 o 
   4  -2  14      203.42      207.16     45.67 o 
   5  -2  14        2.44       15.99     24.18 o 
   6  -2  14        0.13       22.49     17.66 o 
   7  -2  14      168.76      230.83     49.97 o 
   8  -2  14       72.01       99.82     63.46 o 
   9  -2  14       39.97       81.55     35.33 o 
  -7  -1  14        4.81        2.80     36.78 o 
  -6  -1  14        4.22      -17.49     33.08 o 
  -5  -1  14      547.21      609.10     76.35 o 
  -4  -1  14       19.81      -40.62     27.08 o 
  -3  -1  14        8.79      -20.49     32.78 o 
  -2  -1  14      322.65      251.54     54.26 o 
  -1  -1  14      172.92      155.40     46.67 o 
   0  -1  14       24.53       53.27     37.78 o 
   1  -1  14      192.84      245.74     51.57 o 
   2  -1  14     2627.78     2403.23    124.32 o 
   3  -1  14      182.38      217.06     48.37 o 
   4  -1  14      641.92      665.96     68.66 o 
   5  -1  14      362.58      453.60     59.96 o 
   6  -1  14      181.26      213.76     30.02 o 
   7  -1  14      438.04      438.86     40.60 o 
   8  -1  14        0.46       36.03     17.17 o 
   9  -1  14       26.65       53.07     34.88 o 
  -7   0  14      250.45      255.83     62.46 o 
  -6   0  14        7.99       59.76     39.37 o 
  -5   0  14       36.53       25.08     35.18 o 
  -4   0  14       23.26      -15.29     30.58 o 
  -3   0  14      867.68      710.04     76.55 o 
  -2   0  14       63.35       28.18     36.08 o 
  -1   0  14      686.64      732.22     74.65 o 
   0   0  14       11.34       39.17     34.68 o 
   1   0  14        0.06       -7.00     31.98 o 
   2   0  14      556.71      540.55     65.76 o 
   3   0  14      569.87      463.00     60.76 o 
   4   0  14       12.80      -11.59     27.38 o 
   5   0  14      113.57      148.36     26.61 o 
   6   0  14      192.84      166.14     26.79 o 
   7   0  14       87.95      173.14     34.93 o 
   8   0  14      575.50      639.53     83.80 o 
   9   0  14        8.78       28.48     29.08 o 
  -7   1  14       56.91      128.62     48.87 o 
  -6   1  14      819.56      770.50     86.14 o 
  -5   1  14       71.26       41.87     36.58 o 
  -4   1  14      127.64      161.99     46.27 o 
  -3   1  14       68.07       34.88     32.08 o 
  -2   1  14       99.12       48.97     34.98 o 
  -1   1  14       29.48       14.59     28.88 o 
   0   1  14      453.83      409.93     59.76 o 
   1   1  14      471.55      466.69     62.56 o 
   2   1  14      483.85      430.42     61.06 o 
   3   1  14      578.95      543.24     66.16 o 
   4   1  14      302.71      270.12     50.67 o 
   5   1  14      302.10      317.41     33.64 o 
   6   1  14      245.32      271.23     32.48 o 
   7   1  14        0.03       37.31     44.37 o 
   8   1  14        1.10        0.50     26.48 o 
   9   1  14      123.83      181.58     47.57 o 
  -7   2  14      251.43      223.95     60.66 o 
  -6   2  14       53.92       44.17     39.47 o 
  -5   2  14      655.38      667.66     78.05 o 
  -4   2  14        3.81      -19.59     27.98 o 
  -3   2  14       63.10       44.07     34.08 o 
  -2   2  14       40.97       26.88     28.48 o 
  -1   2  14        0.77      -32.53     21.69 o 
   0   2  14        6.68      -23.38     26.78 o 
   1   2  14      846.02      831.86     77.75 o 
   2   2  14      103.01       42.37     37.38 o 
   3   2  14        8.37        9.42     17.08 o 
   4   2  14      392.51      452.36     29.85 o 
   5   2  14       52.01       36.83     17.81 o 
   6   2  14      393.46      434.55     38.26 o 
   7   2  14       26.03       40.57     28.08 o 
   8   2  14       44.04       43.87     30.38 o 
   9   2  14       53.10      139.01     41.47 o 
  -7   3  14      160.38      215.96     60.36 o 
  -6   3  14      127.25      109.53     46.67 o 
  -5   3  14      542.17      572.13     73.85 o 
  -4   3  14        0.86      -21.49     24.98 o 
  -3   3  14      576.33      604.10     69.85 o 
  -2   3  14      154.51      108.43     36.88 o 
  -1   3  14      365.98      398.64     57.16 o 
   0   3  14       41.37       17.29     26.78 o 
   1   3  14        0.65        0.33     15.59 o 
   2   3  14     1061.28      978.64     62.31 o 
   3   3  14       13.74       -7.73     13.65 o 
   4   3  14      390.41      410.57     28.86 o 
   5   3  14       58.64       98.59     21.66 o 
   6   3  14       26.82       50.83     20.76 o 
   7   3  14       59.92       78.45     32.38 o 
   8   3  14       51.13      100.73     35.28 o 
   9   3  14       30.33       20.79     29.48 o 
  -6   4  14      278.18      326.19     66.86 o 
  -5   4  14        4.52       32.38     34.08 o 
  -4   4  14      226.91      275.52     54.16 o 
  -3   4  14      439.56      438.31     62.06 o 
  -2   4  14       67.26       85.04     35.28 o 
  -1   4  14        3.04       -9.19     25.58 o 
   0   4  14      134.26      165.56     44.97 o 
   1   4  14       49.02       48.33     21.02 o 
   2   4  14      300.06      300.53     37.73 o 
   3   4  14        0.50       42.14     18.75 o 
   4   4  14      552.47      522.98     31.94 o 
   5   4  14      144.10      195.21     22.99 o 
   6   4  14        4.86       26.58     26.38 o 
   7   4  14        8.72       26.38     27.78 o 
   8   4  14      151.78      163.19     42.77 o 
   9   4  14        9.10       35.28     32.78 o 
  -6   5  14      107.59      208.66     57.36 o 
  -5   5  14        8.10       -0.40     31.08 o 
  -4   5  14      108.35       33.38     30.18 o 
  -3   5  14     1342.39     1259.68     90.44 o 
  -2   5  14        2.29        3.00     22.89 o 
  -1   5  14       16.07       17.04     23.58 o 
   0   5  14       10.51       11.96     16.75 o 
   1   5  14      392.65      381.19     38.72 o 
   2   5  14      133.63      165.94     29.29 o 
   3   5  14        2.67       -4.88     15.86 o 
   4   5  14        8.44       11.79     20.69 o 
   5   5  14        0.63        8.59     22.19 o 
   6   5  14       66.31       79.81     49.87 o 
   7   5  14        4.59        7.89     29.68 o 
   8   5  14      129.38       90.94     36.28 o 
   9   5  14      178.06      283.61     56.16 o 
  -6   6  14      196.87      277.52     67.16 o 
  -5   6  14      280.13      427.12     68.76 o 
  -4   6  14      135.39      131.61     39.87 o 
  -3   6  14        1.10      -29.08     20.89 o 
  -2   6  14       84.08       87.38     25.98 o 
  -1   6  14        9.61       -1.37     19.69 o 
   0   6  14      996.05     1090.70     57.64 o 
   1   6  14      782.15      854.00     62.56 o 
   2   6  14        1.29       -5.30     15.82 o 
   3   6  14       93.79       77.23     24.31 o 
   4   6  14      129.38      200.77     42.57 o 
   5   6  14      268.76      299.80     47.57 o 
   6   6  14        1.07       11.39     22.29 o 
   7   6  14        9.61       39.57     26.58 o 
   8   6  14       63.68       83.25     38.08 o 
  -6   7  14       50.75       50.97     40.67 o 
  -5   7  14      108.69       80.35     38.97 o 
  -4   7  14      510.60      631.29     77.15 o 
  -3   7  14       55.43       66.86     32.68 o 
  -2   7  14       13.16       39.28     31.73 o 
  -1   7  14       65.58       86.48     22.48 o 
   0   7  14       20.34       51.82     45.47 o 
   1   7  14      113.07      166.08     42.12 o 
   2   7  14      100.24       93.13     43.17 o 
   3   7  14       56.79       34.20     27.13 o 
   4   7  14       62.59       55.36     27.48 o 
   5   7  14      130.95      164.49     39.07 o 
   6   7  14      420.19      510.97     61.96 o 
  -5   8  14        9.63       27.78     29.58 o 
  -4   8  14       31.49       21.19     27.18 o 
  -3   8  14      353.41      375.73     42.73 o 
  -2   8  14       14.01       20.56     17.41 o 
  -1   8  14      905.35      888.07    108.33 o 
   0   8  14      715.13      706.00     50.91 o 
   1   8  14       54.92       14.02     19.50 o 
   2   8  14       23.55       27.70     24.43 o 
   3   8  14      134.31      112.23     34.58 o 
   4   8  14      244.63      259.43     47.67 o 
   5   8  14        0.66        4.60     25.48 o 
   6   8  14      181.58      210.46     44.97 o 
   7   8  14       85.03       77.75     33.98 o 
  -4   9  14       60.73       53.96     30.78 o 
  -3   9  14      175.46      223.13     34.65 o 
  -2   9  14       19.20       20.81     16.55 o 
  -1   9  14      120.57      158.90     29.73 o 
   0   9  14        1.33       -8.73     14.44 o 
   1   9  14       45.62       38.71     28.93 o 
   2   9  14      130.19      104.13     31.88 o 
   3   9  14       29.29       41.07     27.28 o 
   4   9  14       29.93       52.07     31.08 o 
   5   9  14        7.93       -6.50     24.48 o 
   6   9  14       58.03       81.65     33.48 o 
   7   9  14      241.44      289.71     54.76 o 
  -4  10  14       75.31      118.61     63.21 o 
  -3  10  14        4.70       18.72     17.72 o 
  -2  10  14      410.65      469.47     46.56 o 
  -1  10  14       13.42       37.49     20.85 o 
   0  10  14      115.87      126.17     38.72 o 
   1  10  14        0.41        1.10     21.49 o 
   2  10  14        1.01       -1.40     20.19 o 
   3  10  14      349.75      351.97     56.36 o 
   4  10  14       12.39        3.40     24.78 o 
   5  10  14        4.15       16.39     28.28 o 
   6  10  14       71.01       94.84     37.18 o 
  -3  11  14      149.89      193.35     32.24 o 
  -2  11  14       59.07       53.35     22.87 o 
  -1  11  14      536.16      531.65     47.86 o 
   0  11  14       46.37       49.77     29.98 o 
   1  11  14      158.75      155.80     42.47 o 
   2  11  14      318.65      285.91     52.37 o 
   3  11  14       89.42      107.53     39.67 o 
   4  11  14      301.53      384.95     61.86 o 
   5  11  14      401.41      496.87     68.85 o 
  -1  12  14       19.69      -10.39     27.78 o 
   0  12  14        7.93       23.28     32.38 o 
   1  12  14        1.16       13.29     26.98 o 
   2  12  14      112.87      188.98     45.37 o 
   3  12  14      143.06      158.00     44.77 o 
   4  12  14      113.00      146.10     42.77 o 
   0  -9  15      262.59      342.88     60.86 o 
   1  -9  15       22.46       79.25     36.38 o 
   2  -9  15        0.65       33.38     28.88 o 
   3  -9  15        3.26       40.07     25.58 o 
  -2  -8  15       12.99       28.50     23.07 o 
  -1  -8  15       57.09       51.07     42.07 o 
   0  -8  15      310.88      405.48     43.32 o 
   1  -8  15      262.98      240.74     51.57 o 
   2  -8  15       37.53       86.94     32.48 o 
   3  -8  15        3.95       87.54     34.38 o 
   4  -8  15       40.03       96.24     33.98 o 
   5  -8  15       21.15       64.46     26.18 o 
  -3  -7  15        2.05      -40.37     34.28 o 
  -2  -7  15      120.56      163.59     51.57 o 
  -1  -7  15      397.91      420.33     67.26 o 
   0  -7  15      140.66      198.87     51.07 o 
   1  -7  15      347.93      319.79     57.36 o 
   2  -7  15       85.07      158.70     42.77 o 
   3  -7  15        2.72       47.47     29.48 o 
   4  -7  15      710.68      505.27     65.96 o 
   5  -7  15       22.03       69.85     31.48 o
[truncated: 30,402 more chars]
